# Supplementary material for: Diel periodicity of Drosophila suzukii (Diptera: Drosophilidae) under field conditions
Source: PLoS One. 2017 Feb 10;12(2):e0171718. doi: 10.1371/journal.pone.0171718 (PMC5302832; doi:10.1371/journal.pone.0171718)
Supplement: S1 Table — (XLSX) [file pone.0171718.s001.xlsx]

## Sheet: S1 Table
Date/Time, GMT-04:00	Location	Time of Day	Temp, °F	RH, %
2015-06-16 22:31:07	Between	Night	76.203	92.959
2015-06-16 22:41:07	Between	Night	75.942	94.169
2015-06-16 22:51:07	Between	Night	75.767	95.141
2015-06-16 23:01:07	Between	Night	75.681	94.779
2015-06-16 23:11:07	Between	Night	75.508	95.507
2015-06-16 23:21:07	Between	Night	75.42	95.334
2015-06-16 23:31:07	Between	Night	75.508	94.808
2015-06-16 23:41:07	Between	Night	75.942	93.682
2015-06-16 23:51:07	Between	Night	75.724	94.462
2015-06-17 00:01:07	Between	Night	75.463	95.286
2015-06-17 00:11:07	Between	Night	75.29	95.851
2015-06-17 00:21:07	Between	Night	75.029	96.242
2015-06-17 00:31:07	Between	Night	74.77	96.871
2015-06-17 00:41:07	Between	Night	74.467	97.411
2015-06-17 00:51:07	Between	Night	74.206	98.062
2015-06-17 01:01:07	Between	Night	74.206	98.511
2015-06-17 01:11:07	Between	Night	74.467	98.443
2015-06-17 01:21:07	Between	Night	74.511	98.529
2015-06-17 01:31:07	Between	Night	74.511	98.819
2015-06-17 01:41:07	Between	Night	74.683	99.161
2015-06-17 01:51:07	Between	Night	74.683	99.266
2015-06-17 02:01:07	Between	Night	75.637	99.197
2015-06-17 02:11:07	Between	Night	76.507	96.079
2015-06-17 02:21:07	Between	Night	76.507	94.949
2015-06-17 02:31:07	Between	Night	75.898	96.099
2015-06-17 02:41:07	Between	Night	75.681	96.442
2015-06-17 02:51:07	Between	Night	75.16	97.007
2015-06-17 03:01:07	Between	Night	74.727	98.059
2015-06-17 03:11:07	Between	Night	74.338	98.583
2015-06-17 03:21:07	Between	Night	73.99	99.111
2015-06-17 03:31:07	Between	Night	73.818	99.61
2015-06-17 03:41:07	Between	Night	73.645	99.742
2015-06-17 03:51:07	Between	Night	73.472	99.977
2015-06-17 04:01:07	Between	Night	73.342	100
2015-06-17 04:11:07	Between	Night	73.947	100
2015-06-17 04:21:07	Between	Night	75.117	98.46
2015-06-17 04:31:07	Between	Night	75.767	95.49
2015-06-17 04:41:07	Between	Night	75.985	94.391
2015-06-17 04:51:07	Between	Night	76.332	93.493
2015-06-17 05:01:07	Between	Night	76.507	92.811
2015-06-17 05:11:07	Between	Night	76.593	92.469
2015-06-17 05:21:07	Between	Night	76.593	92.305
2015-06-17 05:31:07	Between	Night	76.332	92.705
2015-06-17 05:41:07	Between	Night	75.81	93.853
2015-06-17 05:51:07	Between	Night	75.333	94.784
2015-06-17 06:01:07	Between	Night	75.074	96.141
2015-06-17 06:11:07	Between	Night	75.29	95.69
2015-06-17 06:21:07	Between	Night	75.681	94.941
2015-06-17 06:31:07	Between	Night	75.81	94.744
2015-06-17 06:41:07	Between	Night	75.81	94.663
2015-06-17 06:51:07	Between	Night	76.071	94.376
2015-06-17 07:01:07	Between	Night	76.246	94.373
2015-06-17 07:11:07	Between	Night	76.636	93.86
2015-06-17 07:21:07	Between	Night	77.029	93.508
2015-06-17 07:31:07	Between	Night	77.553	92.736
2015-06-17 07:41:07	Between	Night	78.121	91.802
2015-06-17 07:51:07	Between	Night	78.953	89.93
2015-06-17 08:01:07	Between	Night	79.788	86.86
2015-06-17 08:11:07	Between	Day	80.227	87.14
2015-06-17 08:21:07	Between	Day	80.935	84.801
2015-06-17 08:31:07	Between	Day	81.997	82.706
2015-06-17 08:41:07	Between	Day	84.407	75.936
2015-06-17 08:51:07	Between	Day	84.857	74.71
2015-06-17 09:01:07	Between	Day	87.255	67.627
2015-06-17 09:11:07	Between	Day	89.085	63.665
2015-06-17 09:21:07	Between	Day	90.1	59.08
2015-06-17 09:31:07	Between	Day	91.076	57.257
2015-06-17 09:41:07	Between	Day	92.057	55.545
2015-06-17 09:51:07	Between	Day	92.731	59.947
2015-06-17 10:01:07	Between	Day	93.117	57.321
2015-06-17 10:11:07	Between	Day	93.424	58.531
2015-06-17 10:21:07	Between	Day	93.121	59.559
2015-06-17 10:31:07	Between	Day	91.123	59.135
2015-06-17 10:41:07	Between	Day	94.419	52.529
2015-06-17 10:51:07	Between	Day	95.184	51.119
2015-06-17 11:01:07	Between	Day	95.423	52.311
2015-06-17 11:11:07	Between	Day	96.145	49.844
2015-06-17 11:21:07	Between	Day	96.24	49.884
2015-06-17 11:31:07	Between	Day	96.773	48.042
2015-06-17 11:41:07	Between	Day	97.209	46.281
2015-06-17 11:51:07	Between	Day	97.696	46.214
2015-06-17 12:01:07	Between	Day	98.087	45.072
2015-06-17 12:11:07	Between	Day	99.266	47.383
2015-06-17 12:21:07	Between	Day	100.607	44.395
2015-06-17 12:31:07	Between	Day	100.607	40.135
2015-06-17 12:41:07	Between	Day	100.557	42.538
2015-06-17 12:51:07	Between	Day	101.307	37.99
2015-06-17 13:01:07	Between	Day	102.367	42.14
2015-06-17 13:11:07	Between	Day	100.857	44.007
2015-06-17 13:21:07	Between	Day	104.877	34.938
2015-06-17 13:31:07	Between	Day	106.282	34.069
2015-06-17 13:41:07	Between	Day	104.72	36.108
2015-06-17 13:51:07	Between	Day	102.722	41.21
2015-06-17 14:01:07	Between	Day	102.519	39.152
2015-06-17 14:11:07	Between	Day	102.875	36.563
2015-06-17 14:21:07	Between	Day	103.181	35.06
2015-06-17 14:31:07	Between	Day	103.028	38.702
2015-06-17 14:41:07	Between	Day	102.367	38.288
2015-06-17 14:51:07	Between	Day	102.214	41.045
2015-06-17 15:01:07	Between	Day	102.468	37.848
2015-06-17 15:11:07	Between	Day	103.537	36.667
2015-06-17 15:21:07	Between	Day	103.435	34.899
2015-06-17 15:31:07	Between	Day	102.772	36.351
2015-06-17 15:41:07	Between	Day	100.756	41.129
2015-06-17 15:51:07	Between	Day	96.048	45.706
2015-06-17 16:01:07	Between	Day	94.944	48.148
2015-06-17 16:11:07	Between	Day	93.423	51.317
2015-06-17 16:21:07	Between	Day	93.092	59.491
2015-06-17 16:31:07	Between	Day	92.809	54.575
2015-06-17 16:41:07	Between	Day	94.181	52.966
2015-06-17 16:51:07	Between	Day	95.328	47.646
2015-06-17 17:01:07	Between	Day	96.966	46.763
2015-06-17 17:11:07	Between	Day	97.745	46.283
2015-06-17 17:21:07	Between	Day	98.676	45.21
2015-06-17 17:31:07	Between	Day	99.07	45.001
2015-06-17 17:41:07	Between	Day	95.279	47.478
2015-06-17 17:51:07	Between	Day	81.819	74.295
2015-06-17 18:01:07	Between	Day	72.783	92.109
2015-06-17 18:11:07	Between	Day	72.178	97.738
2015-06-17 18:21:07	Between	Day	73.472	99.401
2015-06-17 18:31:07	Between	Day	74.424	99.569
2015-06-17 18:41:07	Between	Day	74.856	99.792
2015-06-17 18:51:07	Between	Day	75.333	99.889
2015-06-17 19:01:07	Between	Day	74.899	99.772
2015-06-17 19:11:07	Between	Day	74.64	99.812
2015-06-17 19:21:07	Between	Day	75.029	100
2015-06-17 19:31:07	Between	Day	75.117	100
2015-06-17 19:41:07	Between	Day	75.637	100
2015-06-17 19:51:07	Between	Day	75.681	100
2015-06-17 20:01:07	Between	Day	75.637	100
2015-06-17 20:11:07	Between	Night	75.942	100
2015-06-17 20:21:07	Between	Night	76.203	100
2015-06-17 20:31:07	Between	Night	76.246	100
2015-06-17 20:41:07	Between	Night	75.985	100
2015-06-17 20:51:07	Between	Night	76.028	100
2015-06-17 21:01:07	Between	Night	75.724	100
2015-06-17 21:11:07	Between	Night	75.681	100
2015-06-17 21:21:07	Between	Night	75.508	100
2015-06-17 21:31:07	Between	Night	75.29	100
2015-06-17 21:41:07	Between	Night	75.204	100
2015-06-17 21:51:07	Between	Night	75.463	100
2015-06-17 22:01:07	Between	Night	75.767	100
2015-06-17 22:11:07	Between	Night	75.985	100
2015-06-17 22:21:07	Between	Night	75.681	100
2015-06-17 22:31:07	Between	Night	75.551	100
2015-06-17 22:41:07	Between	Night	75.16	100
2015-06-17 22:51:07	Between	Night	74.943	100
2015-06-17 23:01:07	Between	Night	74.683	100
2015-06-17 23:11:07	Between	Night	74.554	100
2015-06-17 23:21:07	Between	Night	74.467	100
2015-06-17 23:31:07	Between	Night	74.163	100
2015-06-17 23:41:07	Between	Night	73.818	100
2015-06-17 23:51:07	Between	Night	73.645	100
2015-06-18 00:01:07	Between	Night	73.472	100
2015-06-18 00:11:07	Between	Night	73.558	100
2015-06-18 00:21:07	Between	Night	73.342	100
2015-06-18 00:31:07	Between	Night	73.213	100
2015-06-18 00:41:07	Between	Night	73.126	100
2015-06-18 00:51:07	Between	Night	73.04	100
2015-06-18 01:01:07	Between	Night	73.472	100
2015-06-18 01:11:07	Between	Night	73.429	100
2015-06-18 01:21:07	Between	Night	73.515	100
2015-06-18 01:31:07	Between	Night	73.342	100
2015-06-18 01:41:07	Between	Night	73.126	100
2015-06-18 01:51:07	Between	Night	73.083	100
2015-06-18 02:01:07	Between	Night	72.997	100
2015-06-18 02:11:07	Between	Night	72.869	100
2015-06-18 02:21:07	Between	Night	72.696	100
2015-06-18 02:31:07	Between	Night	72.739	100
2015-06-18 02:41:07	Between	Night	72.869	100
2015-06-18 02:51:07	Between	Night	72.783	100
2015-06-18 03:01:07	Between	Night	72.653	100
2015-06-18 03:11:07	Between	Night	72.523	100
2015-06-18 03:21:07	Between	Night	72.48	100
2015-06-18 03:31:07	Between	Night	72.437	100
2015-06-18 03:41:07	Between	Night	72.264	100
2015-06-18 03:51:07	Between	Night	72.264	100
2015-06-18 04:01:07	Between	Night	72.178	100
2015-06-18 04:11:07	Between	Night	72.093	100
2015-06-18 04:21:07	Between	Night	72.178	100
2015-06-18 04:31:07	Between	Night	72.007	100
2015-06-18 04:41:07	Between	Night	71.834	100
2015-06-18 04:51:07	Between	Night	71.834	100
2015-06-18 05:01:07	Between	Night	71.834	100
2015-06-18 05:11:07	Between	Night	71.791	100
2015-06-18 05:21:07	Between	Night	71.92	100
2015-06-18 05:31:07	Between	Night	71.704	100
2015-06-18 05:41:07	Between	Night	71.404	100
2015-06-18 05:51:07	Between	Night	71.274	100
2015-06-18 06:01:07	Between	Night	71.274	100
2015-06-18 06:11:07	Between	Night	71.231	100
2015-06-18 06:21:07	Between	Night	71.103	100
2015-06-18 06:31:07	Between	Night	71.017	100
2015-06-18 06:41:07	Between	Night	71.06	100
2015-06-18 06:51:07	Between	Night	71.361	100
2015-06-18 07:01:07	Between	Night	71.834	100
2015-06-18 07:11:07	Between	Night	72.437	100
2015-06-18 07:21:07	Between	Night	73.126	100
2015-06-18 07:31:07	Between	Night	73.774	100
2015-06-18 07:41:07	Between	Night	74.381	100
2015-06-18 07:51:07	Between	Night	74.554	100
2015-06-18 08:01:07	Between	Night	75.074	100
2015-06-18 08:11:07	Between	Day	75.42	100
2015-06-18 08:21:07	Between	Day	75.898	100
2015-06-18 08:31:07	Between	Day	76.375	100
2015-06-18 08:41:07	Between	Day	77.335	100
2015-06-18 08:51:07	Between	Day	78.382	100
2015-06-18 09:01:07	Between	Day	80.184	100
2015-06-18 09:11:07	Between	Day	81.509	99.695
2015-06-18 09:21:07	Between	Day	82.931	98.671
2015-06-18 09:31:07	Between	Day	84.094	99.432
2015-06-18 09:41:07	Between	Day	85.712	96.713
2015-06-18 09:51:07	Between	Day	86.981	96.482
2015-06-18 10:01:07	Between	Day	87.028	92.09
2015-06-18 10:11:07	Between	Day	87.802	90.145
2015-06-18 10:21:07	Between	Day	87.939	89.796
2015-06-18 10:31:07	Between	Day	88.03	90.513
2015-06-18 10:41:07	Between	Day	87.71	91.117
2015-06-18 10:51:07	Between	Day	88.488	88.28
2015-06-18 11:01:07	Between	Day	88.855	89.463
2015-06-18 11:11:07	Between	Day	90.424	90.714
2015-06-18 11:21:07	Between	Day	90.194	88.811
2015-06-18 11:31:07	Between	Day	91.216	83.699
2015-06-18 11:41:07	Between	Day	91.402	84.738
2015-06-18 11:51:07	Between	Day	92.104	84.242
2015-06-18 12:01:07	Between	Day	92.527	81.807
2015-06-18 12:11:07	Between	Day	93.139	83.58
2015-06-18 12:21:07	Between	Day	94.23	82.154
2015-06-18 12:31:07	Between	Day	94.658	79.361
2015-06-18 12:41:07	Between	Day	95.567	78.269
2015-06-18 12:51:07	Between	Day	95.76	77.21
2015-06-18 13:01:07	Between	Day	96.192	73.869
2015-06-18 13:11:07	Between	Day	96.435	72.949
2015-06-18 13:21:07	Between	Day	96.337	69.868
2015-06-18 13:31:07	Between	Day	96.579	61.504
2015-06-18 13:41:07	Between	Day	96.724	53.06
2015-06-18 13:51:07	Between	Day	96.917	57.316
2015-06-18 14:01:07	Between	Day	97.403	49.736
2015-06-18 14:11:07	Between	Day	97.063	52.335
2015-06-18 14:21:07	Between	Day	96.822	45.224
2015-06-18 14:31:07	Between	Day	97.939	48.751
2015-06-18 14:41:07	Between	Day	98.136	45.175
2015-06-18 14:51:07	Between	Day	97.696	46.047
2015-06-18 15:01:07	Between	Day	98.087	48.827
2015-06-18 15:11:07	Between	Day	97.842	45.523
2015-06-18 15:21:07	Between	Day	98.38	41.698
2015-06-18 15:31:07	Between	Day	97.794	49.533
2015-06-18 15:41:07	Between	Day	97.842	46.356
2015-06-18 15:51:07	Between	Day	97.842	44.722
2015-06-18 16:01:07	Between	Day	97.403	44.794
2015-06-18 16:11:07	Between	Day	97.745	45.217
2015-06-18 16:21:07	Between	Day	97.939	41.705
2015-06-18 16:31:07	Between	Day	97.403	44.794
2015-06-18 16:41:07	Between	Day	97.209	45.382
2015-06-18 16:51:07	Between	Day	98.38	43.113
2015-06-18 17:01:07	Between	Day	98.577	40.56
2015-06-18 17:11:07	Between	Day	98.087	41.95
2015-06-18 17:21:07	Between	Day	97.257	41.9
2015-06-18 17:31:07	Between	Day	97.5	43.058
2015-06-18 17:41:07	Between	Day	97.257	41.294
2015-06-18 17:51:07	Between	Day	97.209	41.763
2015-06-18 18:01:07	Between	Day	96.676	43.544
2015-06-18 18:11:07	Between	Day	96.53	40.711
2015-06-18 18:21:07	Between	Day	96.724	43.279
2015-06-18 18:31:07	Between	Day	97.403	42.952
2015-06-18 18:41:07	Between	Day	96.53	48.521
2015-06-18 18:51:07	Between	Day	96.24	53.219
2015-06-18 19:01:07	Between	Day	94.944	53.997
2015-06-18 19:11:07	Between	Day	93.754	54.293
2015-06-18 19:21:07	Between	Day	92.997	60.592
2015-06-18 19:31:07	Between	Day	91.636	63.928
2015-06-18 19:41:07	Between	Day	90.194	68.066
2015-06-18 19:51:07	Between	Day	88.626	72.263
2015-06-18 20:01:07	Between	Day	86.664	74.547
2015-06-18 20:11:07	Between	Night	84.9	77.553
2015-06-18 20:21:07	Between	Night	83.736	80.807
2015-06-18 20:31:07	Between	Night	82.841	82.175
2015-06-18 20:41:07	Between	Night	85.082	70.36
2015-06-18 20:51:07	Between	Night	85.894	66.486
2015-06-18 21:01:07	Between	Night	85.262	64.552
2015-06-18 21:11:07	Between	Night	84.317	68.012
2015-06-18 21:21:07	Between	Night	82.841	71.455
2015-06-18 21:31:07	Between	Night	81.466	80.252
2015-06-18 21:41:07	Between	Night	80.316	82.503
2015-06-18 21:51:07	Between	Night	80.272	75.835
2015-06-18 22:01:07	Between	Night	79.788	82.811
2015-06-18 22:11:07	Between	Night	78.91	84.183
2015-06-18 22:21:07	Between	Night	78.296	82.972
2015-06-18 22:31:07	Between	Night	77.77	87.553
2015-06-18 22:41:07	Between	Night	77.421	87.592
2015-06-18 22:51:07	Between	Night	77.292	86.122
2015-06-18 23:01:07	Between	Night	77.464	86.956
2015-06-18 23:11:07	Between	Night	77.247	89.179
2015-06-18 23:21:07	Between	Night	77.815	87.028
2015-06-18 23:31:07	Between	Night	78.733	83.338
2015-06-18 23:41:07	Between	Night	78.953	81.596
2015-06-18 23:51:07	Between	Night	78.559	85.945
2015-06-19 00:01:07	Between	Night	77.815	88.838
2015-06-19 00:11:07	Between	Night	77.292	90.151
2015-06-19 00:21:07	Between	Night	76.942	90.27
2015-06-19 00:31:07	Between	Night	76.899	89.437
2015-06-19 00:41:07	Between	Night	77.029	90.749
2015-06-19 00:51:07	Between	Night	76.811	91.871
2015-06-19 01:01:07	Between	Night	76.681	92.208
2015-06-19 01:11:07	Between	Night	76.375	93.173
2015-06-19 01:21:07	Between	Night	76.158	93.496
2015-06-19 01:31:07	Between	Night	75.942	93.682
2015-06-19 01:41:07	Between	Night	75.681	94.078
2015-06-19 01:51:07	Between	Night	75.463	94.533
2015-06-19 02:01:07	Between	Night	75.333	95.268
2015-06-19 02:11:07	Between	Night	75.16	95.779
2015-06-19 02:21:07	Between	Night	74.943	96.229
2015-06-19 02:31:07	Between	Night	74.727	97.051
2015-06-19 02:41:07	Between	Night	74.683	97.363
2015-06-19 02:51:07	Between	Night	74.511	97.072
2015-06-19 03:01:07	Between	Night	74.338	97.79
2015-06-19 03:11:07	Between	Night	74.295	98.207
2015-06-19 03:21:07	Between	Night	74.163	98.399
2015-06-19 03:31:07	Between	Night	74.25	98.781
2015-06-19 03:41:07	Between	Night	74.467	97.809
2015-06-19 03:51:07	Between	Night	74.467	97.305
2015-06-19 04:01:07	Between	Night	74.943	95.695
2015-06-19 04:11:07	Between	Night	75.29	94.212
2015-06-19 04:21:07	Between	Night	74.77	95.402
2015-06-19 04:31:07	Between	Night	74.12	96.963
2015-06-19 04:41:07	Between	Night	73.731	97.992
2015-06-19 04:51:07	Between	Night	73.386	98.284
2015-06-19 05:01:07	Between	Night	73.213	98.89
2015-06-19 05:11:07	Between	Night	73.04	99.363
2015-06-19 05:21:07	Between	Night	72.869	99.337
2015-06-19 05:31:07	Between	Night	72.739	99.632
2015-06-19 05:41:07	Between	Night	72.567	99.841
2015-06-19 05:51:07	Between	Night	72.437	100
2015-06-19 06:01:07	Between	Night	72.351	100
2015-06-19 06:11:07	Between	Night	72.307	100
2015-06-19 06:21:07	Between	Night	72.178	100
2015-06-19 06:31:07	Between	Night	72.093	100
2015-06-19 06:41:07	Between	Night	72.221	100
2015-06-19 06:51:07	Between	Night	72.264	100
2015-06-19 07:01:07	Between	Night	72.61	100
2015-06-19 07:11:07	Between	Night	73.04	100
2015-06-19 07:21:07	Between	Night	73.731	100
2015-06-19 07:31:07	Between	Night	74.554	100
2015-06-19 07:41:07	Between	Night	75.594	100
2015-06-19 07:51:07	Between	Night	77.072	92.207
2015-06-19 08:01:07	Between	Night	78.208	88.445
2015-06-19 08:11:07	Between	Day	78.645	86.911
2015-06-19 08:21:07	Between	Day	79.48	85.102
2015-06-19 08:31:07	Between	Day	80.89	79.375
2015-06-19 08:41:07	Between	Day	83.377	75.055
2015-06-19 08:51:07	Between	Day	84.137	70.867
2015-06-19 09:01:07	Between	Day	86.482	65.959
2015-06-19 09:11:07	Between	Day	88.351	60.098
2015-06-19 09:21:07	Between	Day	89.454	59.909
2015-06-19 09:31:07	Between	Day	89.915	55.055
2015-06-19 09:41:07	Between	Day	90.009	57.392
2015-06-19 09:51:07	Between	Day	90.657	54.6
2015-06-19 10:01:07	Between	Day	90.657	54.632
2015-06-19 10:11:07	Between	Day	90.657	56.329
2015-06-19 10:21:07	Between	Day	91.17	55.923
2015-06-19 10:31:07	Between	Day	91.308	56.829
2015-06-19 10:41:07	Between	Day	90.703	58.656
2015-06-19 10:51:07	Between	Day	90.518	59.495
2015-06-19 11:01:07	Between	Day	90.75	59.167
2015-06-19 11:11:07	Between	Day	91.029	57.539
2015-06-19 11:21:07	Between	Day	91.123	58.564
2015-06-19 11:31:07	Between	Day	92.244	57.543
2015-06-19 11:41:07	Between	Day	92.62	57.702
2015-06-19 11:51:07	Between	Day	93.754	55.486
2015-06-19 12:01:07	Between	Day	93.992	57.846
2015-06-19 12:11:07	Between	Day	94.039	56.441
2015-06-19 12:21:07	Between	Day	93.943	57.042
2015-06-19 12:31:07	Between	Day	93.848	56.329
2015-06-19 12:41:07	Between	Day	94.419	55.635
2015-06-19 12:51:07	Between	Day	94.514	56.8
2015-06-19 13:01:07	Between	Day	94.039	54.832
2015-06-19 13:11:07	Between	Day	94.086	52.764
2015-06-19 13:21:07	Between	Day	94.323	55.144
2015-06-19 13:31:07	Between	Day	95.423	51.626
2015-06-19 13:41:07	Between	Day	94.23	54.524
2015-06-19 13:51:07	Between	Day	95.76	49.291
2015-06-19 14:01:07	Between	Day	95.279	50.799
2015-06-19 14:11:07	Between	Day	95.855	52.246
2015-06-19 14:21:07	Between	Day	96.337	51.628
2015-06-19 14:31:07	Between	Day	96.24	46.848
2015-06-19 14:41:07	Between	Day	95.952	49.666
2015-06-19 14:51:07	Between	Day	96.145	49.976
2015-06-19 15:01:07	Between	Day	95.999	49.308
2015-06-19 15:11:07	Between	Day	96.822	47.682
2015-06-19 15:21:07	Between	Day	97.5	48.853
2015-06-19 15:31:07	Between	Day	97.551	46.37
2015-06-19 15:41:07	Between	Day	98.528	45.134
2015-06-19 15:51:07	Between	Day	97.257	46.65
2015-06-19 16:01:07	Between	Day	96.676	48.267
2015-06-19 16:11:07	Between	Day	97.111	47.437
2015-06-19 16:21:07	Between	Day	96.917	45.563
2015-06-19 16:31:07	Between	Day	97.354	45.525
2015-06-19 16:41:07	Between	Day	96.579	42.532
2015-06-19 16:51:07	Between	Day	96.289	44.856
2015-06-19 17:01:07	Between	Day	96.87	42.415
2015-06-19 17:11:07	Between	Day	95.76	44.555
2015-06-19 17:21:07	Between	Day	96.145	44.68
2015-06-19 17:31:07	Between	Day	96.145	43.644
2015-06-19 17:41:07	Between	Day	94.753	45.356
2015-06-19 17:51:07	Between	Day	95.279	44.358
2015-06-19 18:01:07	Between	Day	95.184	43.718
2015-06-19 18:11:07	Between	Day	94.849	43.296
2015-06-19 18:21:07	Between	Day	95.184	42.647
2015-06-19 18:31:07	Between	Day	95.04	42.84
2015-06-19 18:41:07	Between	Day	94.563	43.145
2015-06-19 18:51:07	Between	Day	94.658	44.218
2015-06-19 19:01:07	Between	Day	94.323	43.063
2015-06-19 19:11:07	Between	Day	94.039	43.646
2015-06-19 19:21:07	Between	Day	93.564	46.14
2015-06-19 19:31:07	Between	Day	92.997	51.741
2015-06-19 19:41:07	Between	Day	92.291	54.277
2015-06-19 19:51:07	Between	Day	91.029	58.842
2015-06-19 20:01:07	Between	Day	88.947	62.624
2015-06-19 20:11:07	Between	Night	87.118	67.186
2015-06-19 20:21:07	Between	Night	85.307	71.318
2015-06-19 20:31:07	Between	Night	83.691	75.029
2015-06-19 20:41:07	Between	Night	82.353	78.467
2015-06-19 20:51:07	Between	Night	81.154	80.534
2015-06-19 21:01:07	Between	Night	80.096	84.102
2015-06-19 21:11:07	Between	Night	79.304	87.191
2015-06-19 21:21:07	Between	Night	78.996	88.77
2015-06-19 21:31:07	Between	Night	78.559	89.988
2015-06-19 21:41:07	Between	Night	78.339	91.887
2015-06-19 21:51:07	Between	Night	78.296	92.374
2015-06-19 22:01:07	Between	Night	78.033	92.201
2015-06-19 22:11:07	Between	Night	77.509	93.03
2015-06-19 22:21:07	Between	Night	77.464	93.623
2015-06-19 22:31:07	Between	Night	78.733	85.939
2015-06-19 22:41:07	Between	Night	79.173	83.789
2015-06-19 22:51:07	Between	Night	79.216	82.97
2015-06-19 23:01:07	Between	Night	78.777	85.382
2015-06-19 23:11:07	Between	Night	78.559	84.111
2015-06-19 23:21:07	Between	Night	78.602	83.322
2015-06-19 23:31:07	Between	Night	78.69	82.878
2015-06-19 23:41:07	Between	Night	78.208	84.294
2015-06-19 23:51:07	Between	Night	77.596	87.307
2015-06-20 00:01:07	Between	Night	76.811	90.198
2015-06-20 00:11:07	Between	Night	76.246	91.766
2015-06-20 00:21:07	Between	Night	75.767	92.818
2015-06-20 00:31:07	Between	Night	75.29	94.509
2015-06-20 00:41:07	Between	Night	74.986	95.433
2015-06-20 00:51:07	Between	Night	74.727	95.931
2015-06-20 01:01:07	Between	Night	74.64	96.612
2015-06-20 01:11:07	Between	Night	74.511	97.179
2015-06-20 01:21:07	Between	Night	74.424	97.484
2015-06-20 01:31:07	Between	Night	74.381	97.531
2015-06-20 01:41:07	Between	Night	74.25	97.936
2015-06-20 01:51:07	Between	Night	74.077	98.28
2015-06-20 02:01:07	Between	Night	73.947	98.71
2015-06-20 02:11:07	Between	Night	73.861	98.776
2015-06-20 02:21:07	Between	Night	73.731	98.967
2015-06-20 02:31:07	Between	Night	73.558	99.152
2015-06-20 02:41:07	Between	Night	73.386	99.336
2015-06-20 02:51:07	Between	Night	73.213	99.625
2015-06-20 03:01:07	Between	Night	73.126	99.664
2015-06-20 03:11:07	Between	Night	72.955	99.821
2015-06-20 03:21:07	Between	Night	72.869	99.991
2015-06-20 03:31:07	Between	Night	72.739	100
2015-06-20 03:41:07	Between	Night	72.739	100
2015-06-20 03:51:07	Between	Night	72.783	100
2015-06-20 04:01:07	Between	Night	72.653	100
2015-06-20 04:11:07	Between	Night	72.61	100
2015-06-20 04:21:07	Between	Night	72.567	100
2015-06-20 04:31:07	Between	Night	72.523	100
2015-06-20 04:41:07	Between	Night	72.437	100
2015-06-20 04:51:07	Between	Night	72.351	100
2015-06-20 05:01:07	Between	Night	72.394	100
2015-06-20 05:11:07	Between	Night	72.351	100
2015-06-20 05:21:07	Between	Night	72.264	100
2015-06-20 05:31:07	Between	Night	72.136	100
2015-06-20 05:41:07	Between	Night	72.05	100
2015-06-20 05:51:07	Between	Night	72.007	100
2015-06-20 06:01:07	Between	Night	72.05	100
2015-06-20 06:11:07	Between	Night	72.007	100
2015-06-20 06:21:07	Between	Night	71.92	100
2015-06-20 06:31:07	Between	Night	71.834	100
2015-06-20 06:41:07	Between	Night	71.834	100
2015-06-20 06:51:07	Between	Night	71.92	100
2015-06-20 07:01:07	Between	Night	72.178	100
2015-06-20 07:11:07	Between	Night	72.739	100
2015-06-20 07:21:07	Between	Night	73.472	100
2015-06-20 07:31:07	Between	Night	74.25	100
2015-06-20 07:41:07	Between	Night	75.29	100
2015-06-20 07:51:07	Between	Night	76.593	99.709
2015-06-20 08:01:07	Between	Night	77.815	93.481
2015-06-20 08:11:07	Between	Day	78.296	91.634
2015-06-20 08:21:07	Between	Day	79.084	89.393
2015-06-20 08:31:07	Between	Day	80.492	86.302
2015-06-20 08:41:07	Between	Day	83.242	78.071
2015-06-20 08:51:07	Between	Day	83.199	77.187
2015-06-20 09:01:07	Between	Day	86.164	70.319
2015-06-20 09:11:07	Between	Day	87.894	66.123
2015-06-20 09:21:07	Between	Day	88.259	65.85
2015-06-20 09:31:07	Between	Day	89.962	60.834
2015-06-20 09:41:07	Between	Day	89.962	60.142
2015-06-20 09:51:07	Between	Day	90.333	57.864
2015-06-20 10:01:07	Between	Day	90.471	58.351
2015-06-20 10:11:07	Between	Day	90.286	58.906
2015-06-20 10:21:07	Between	Day	89.823	60.791
2015-06-20 10:31:07	Between	Day	90.194	59.657
2015-06-20 10:41:07	Between	Day	90.009	60.335
2015-06-20 10:51:07	Between	Day	89.546	63.676
2015-06-20 11:01:07	Between	Day	90.565	60.635
2015-06-20 11:11:07	Between	Day	90.239	60.607
2015-06-20 11:21:07	Between	Day	90.333	57.832
2015-06-20 11:31:07	Between	Day	90.471	58.129
2015-06-20 11:41:07	Between	Day	91.029	58.207
2015-06-20 11:51:07	Between	Day	92.151	54.588
2015-06-20 12:01:07	Between	Day	91.87	55.915
2015-06-20 12:11:07	Between	Day	92.244	53.144
2015-06-20 12:21:07	Between	Day	90.936	56.99
2015-06-20 12:31:07	Between	Day	92.527	50.437
2015-06-20 12:41:07	Between	Day	92.667	51.262
2015-06-20 12:51:07	Between	Day	94.419	48.244
2015-06-20 13:01:07	Between	Day	92.151	49.855
2015-06-20 13:11:07	Between	Day	93.754	51.602
2015-06-20 13:21:07	Between	Day	93.564	48.579
2015-06-20 13:31:07	Between	Day	93.706	51.077
2015-06-20 13:41:07	Between	Day	94.467	48.642
2015-06-20 13:51:07	Between	Day	94.991	46.963
2015-06-20 14:01:07	Between	Day	94.896	49.198
2015-06-20 14:11:07	Between	Day	95.662	48.264
2015-06-20 14:21:07	Between	Day	94.8	45.791
2015-06-20 14:31:07	Between	Day	94.705	46.414
2015-06-20 14:41:07	Between	Day	95.472	42.766
2015-06-20 14:51:07	Between	Day	94.896	45.365
2015-06-20 15:01:07	Between	Day	95.518	46.136
2015-06-20 15:11:07	Between	Day	96.192	42.676
2015-06-20 15:21:07	Between	Day	94.372	45.762
2015-06-20 15:31:07	Between	Day	94.753	45.555
2015-06-20 15:41:07	Between	Day	95.088	45.776
2015-06-20 15:51:07	Between	Day	95.518	47.461
2015-06-20 16:01:07	Between	Day	94.991	46.4
2015-06-20 16:11:07	Between	Day	95.184	43.451
2015-06-20 16:21:07	Between	Day	94.276	44.893
2015-06-20 16:31:07	Between	Day	93.612	48.32
2015-06-20 16:41:07	Between	Day	94.467	44.073
2015-06-20 16:51:07	Between	Day	95.904	44.431
2015-06-20 17:01:07	Between	Day	95.999	42.899
2015-06-20 17:11:07	Between	Day	96.386	44.128
2015-06-20 17:21:07	Between	Day	95.76	42.28
2015-06-20 17:31:07	Between	Day	95.711	45.085
2015-06-20 17:41:07	Between	Day	95.23	42.918
2015-06-20 17:51:07	Between	Day	95.279	44.525
2015-06-20 18:01:07	Between	Day	94.849	43.697
2015-06-20 18:11:07	Between	Day	95.184	43.751
2015-06-20 18:21:07	Between	Day	95.374	42.525
2015-06-20 18:31:07	Between	Day	94.609	43.281
2015-06-20 18:41:07	Between	Day	94.514	45.672
2015-06-20 18:51:07	Between	Day	94.467	45.404
2015-06-20 19:01:07	Between	Day	94.276	46.452
2015-06-20 19:11:07	Between	Day	93.517	46.335
2015-06-20 19:21:07	Between	Day	92.997	48.409
2015-06-20 19:31:07	Between	Day	92.151	50.41
2015-06-20 19:41:07	Between	Day	91.076	58.909
2015-06-20 19:51:07	Between	Day	89.499	63.703
2015-06-20 20:01:07	Between	Day	87.847	67.532
2015-06-20 20:11:07	Between	Night	86.437	70.256
2015-06-20 20:21:07	Between	Night	84.812	73.425
2015-06-20 20:31:07	Between	Night	83.287	76.932
2015-06-20 20:41:07	Between	Night	81.997	80.835
2015-06-20 20:51:07	Between	Night	80.89	83.487
2015-06-20 21:01:07	Between	Night	80.096	85.094
2015-06-20 21:11:07	Between	Night	79.392	87.146
2015-06-20 21:21:07	Between	Night	78.777	88.436
2015-06-20 21:31:07	Between	Night	78.339	89.434
2015-06-20 21:41:07	Between	Night	77.859	90.337
2015-06-20 21:51:07	Between	Night	77.464	91.22
2015-06-20 22:01:07	Between	Night	77.16	92.41
2015-06-20 22:11:07	Between	Night	76.811	92.171
2015-06-20 22:21:07	Between	Night	76.464	93.185
2015-06-20 22:31:07	Between	Night	76.203	92.959
2015-06-20 22:41:07	Between	Night	75.942	94.169
2015-06-20 22:51:07	Between	Night	75.767	95.141
2015-06-20 23:01:07	Between	Night	75.681	94.779
2015-06-20 23:11:07	Between	Night	75.508	95.507
2015-06-20 23:21:07	Between	Night	75.42	95.334
2015-06-20 23:31:07	Between	Night	75.508	94.808
2015-06-20 23:41:07	Between	Night	75.942	93.682
2015-06-20 23:51:07	Between	Night	75.724	94.462
2015-06-21 00:01:07	Between	Night	75.463	95.286
2015-06-21 00:11:07	Between	Night	75.29	95.851
2015-06-21 00:21:07	Between	Night	75.029	96.242
2015-06-21 00:31:07	Between	Night	74.77	96.871
2015-06-21 00:41:07	Between	Night	74.467	97.411
2015-06-21 00:51:07	Between	Night	74.206	98.062
2015-06-21 01:01:07	Between	Night	74.206	98.511
2015-06-21 01:11:07	Between	Night	74.467	98.443
2015-06-21 01:21:07	Between	Night	74.511	98.529
2015-06-21 01:31:07	Between	Night	74.511	98.819
2015-06-21 01:41:07	Between	Night	74.683	99.161
2015-06-21 01:51:07	Between	Night	74.683	99.266
2015-06-21 02:01:07	Between	Night	75.637	99.197
2015-06-21 02:11:07	Between	Night	76.507	96.079
2015-06-21 02:21:07	Between	Night	76.507	94.949
2015-06-21 02:31:07	Between	Night	75.898	96.099
2015-06-21 02:41:07	Between	Night	75.681	96.442
2015-06-21 02:51:07	Between	Night	75.16	97.007
2015-06-21 03:01:07	Between	Night	74.727	98.059
2015-06-21 03:11:07	Between	Night	74.338	98.583
2015-06-21 03:21:07	Between	Night	73.99	99.111
2015-06-21 03:31:07	Between	Night	73.818	99.61
2015-06-21 03:41:07	Between	Night	73.645	99.742
2015-06-21 03:51:07	Between	Night	73.472	99.977
2015-06-21 04:01:07	Between	Night	73.342	100
2015-06-21 04:11:07	Between	Night	73.947	100
2015-06-21 04:21:07	Between	Night	75.117	98.46
2015-06-21 04:31:07	Between	Night	75.767	95.49
2015-06-21 04:41:07	Between	Night	75.985	94.391
2015-06-21 04:51:07	Between	Night	76.332	93.493
2015-06-21 05:01:07	Between	Night	76.507	92.811
2015-06-21 05:11:07	Between	Night	76.593	92.469
2015-06-21 05:21:07	Between	Night	76.593	92.305
2015-06-21 05:31:07	Between	Night	76.332	92.705
2015-06-21 05:41:07	Between	Night	75.81	93.853
2015-06-21 05:51:07	Between	Night	75.333	94.784
2015-06-21 06:01:07	Between	Night	75.074	96.141
2015-06-21 06:11:07	Between	Night	75.29	95.69
2015-06-21 06:21:07	Between	Night	75.681	94.941
2015-06-21 06:31:07	Between	Night	75.81	94.744
2015-06-21 06:41:07	Between	Night	75.81	94.663
2015-06-21 06:51:07	Between	Night	76.071	94.376
2015-06-21 07:01:07	Between	Night	76.246	94.373
2015-06-21 07:11:07	Between	Night	76.636	93.86
2015-06-21 07:21:07	Between	Night	77.029	93.508
2015-06-21 07:31:07	Between	Night	77.553	92.736
2015-06-21 07:41:07	Between	Night	78.121	91.802
2015-06-21 07:51:07	Between	Night	78.953	89.93
2015-06-21 08:01:07	Between	Night	79.788	86.86
2015-06-21 08:11:07	Between	Day	80.227	87.14
2015-06-21 08:21:07	Between	Day	80.935	84.801
2015-06-21 08:31:07	Between	Day	81.997	82.706
2015-06-21 08:41:07	Between	Day	84.407	75.936
2015-06-21 08:51:07	Between	Day	84.857	74.71
2015-06-21 09:01:07	Between	Day	87.255	67.627
2015-06-21 09:11:07	Between	Day	89.085	63.665
2015-06-21 09:21:07	Between	Day	90.1	59.08
2015-06-21 09:31:07	Between	Day	91.076	57.257
2015-06-21 09:41:07	Between	Day	92.057	55.545
2015-06-21 09:51:07	Between	Day	92.527	53.294
2015-06-21 10:01:07	Between	Day	93.234	52.538
2015-06-21 10:11:07	Between	Day	93.754	53.193
2015-06-21 10:21:07	Between	Day	94.372	52.786
2015-06-21 10:31:07	Between	Day	93.092	52.949
2015-06-21 10:41:07	Between	Day	92.62	55.654
2015-06-21 10:51:07	Between	Day	92.386	56.308
2015-06-21 11:01:07	Between	Day	92.104	56.574
2015-06-21 11:11:07	Between	Day	92.62	56.711
2015-06-21 11:21:07	Between	Day	92.338	54.377
2015-06-21 11:31:07	Between	Day	93.186	55.313
2015-06-21 11:41:07	Between	Day	93.139	53.406
2015-06-21 11:51:07	Between	Day	93.801	53.424
2015-06-21 12:01:07	Between	Day	93.092	53.078
2015-06-21 12:11:07	Between	Day	92.667	54.209
2015-06-21 12:21:07	Between	Day	93.186	54.153
2015-06-21 12:31:07	Between	Day	92.291	56.173
2015-06-21 12:41:07	Between	Day	94.514	52.211
2015-06-21 12:51:07	Between	Day	94.658	50.95
2015-06-21 13:01:07	Between	Day	94.372	48.898
2015-06-21 13:11:07	Between	Day	94.658	51.015
2015-06-21 13:21:07	Between	Day	94.658	51.864
2015-06-21 13:31:07	Between	Day	94.372	48.372
2015-06-21 13:41:07	Between	Day	93.848	51.999
2015-06-21 13:51:07	Between	Day	95.616	49.643
2015-06-21 14:01:07	Between	Day	96.386	47.189
2015-06-21 14:11:07	Between	Day	95.088	49.901
2015-06-21 14:21:07	Between	Day	96.386	51.403
2015-06-21 14:31:07	Between	Day	97.99	45.366
2015-06-21 14:41:07	Between	Day	97.794	47.45
2015-06-21 14:51:07	Between	Day	96.53	48.422
2015-06-21 15:01:07	Between	Day	97.111	45.509
2015-06-21 15:11:07	Between	Day	96.676	46.412
2015-06-21 15:21:07	Between	Day	96.096	47.236
2015-06-21 15:31:07	Between	Day	94.8	50.797
2015-06-21 15:41:07	Between	Day	94.419	50.867
2015-06-21 15:51:07	Between	Day	96.822	44.757
2015-06-21 16:01:07	Between	Day	95.662	50.827
2015-06-21 16:11:07	Between	Day	96.435	48.482
2015-06-21 16:21:07	Between	Day	94.514	50.809
2015-06-21 16:31:07	Between	Day	94.705	50.136
2015-06-21 16:41:07	Between	Day	97.16	46.378
2015-06-21 16:51:07	Between	Day	95.279	48.83
2015-06-21 17:01:07	Between	Day	96.145	44.847
2015-06-21 17:11:07	Between	Day	95.184	47.471
2015-06-21 17:21:07	Between	Day	95.518	47.164
2015-06-21 17:31:07	Between	Day	95.472	47.359
2015-06-21 17:41:07	Between	Day	96.24	45.818
2015-06-21 17:51:07	Between	Day	96.096	45.576
2015-06-21 18:01:07	Between	Day	95.999	44.871
2015-06-21 18:11:07	Between	Day	95.279	46.783
2015-06-21 18:21:07	Between	Day	95.567	48.521
2015-06-21 18:31:07	Between	Day	93.281	51.339
2015-06-21 18:41:07	Between	Day	90.936	55.007
2015-06-21 18:51:07	Between	Day	88.81	67.533
2015-06-21 19:01:07	Between	Day	87.62	67.755
2015-06-21 19:11:07	Between	Day	87.391	61.143
2015-06-21 19:21:07	Between	Day	86.211	59.6
2015-06-21 19:31:07	Between	Day	85.035	62.026
2015-06-21 19:41:07	Between	Day	83.556	64.763
2015-06-21 19:51:07	Between	Day	82.441	68.192
2015-06-21 20:01:07	Between	Night	81.73	69.931
2015-06-21 20:11:07	Between	Night	81.199	71.882
2015-06-21 20:21:07	Between	Night	81.023	71.267
2015-06-21 20:31:07	Between	Night	80.802	71.513
2015-06-21 20:41:07	Between	Night	80.537	71.992
2015-06-21 20:51:07	Between	Night	80.537	73.002
2015-06-21 21:01:07	Between	Night	79.831	76.898
2015-06-21 21:11:07	Between	Night	79.041	79.306
2015-06-21 21:21:07	Between	Night	78.645	83.1
2015-06-21 21:31:07	Between	Night	78.296	83.852
2015-06-21 21:41:07	Between	Night	77.99	83.531
2015-06-21 21:51:07	Between	Night	77.639	85.324
2015-06-21 22:01:07	Between	Night	77.335	86.183
2015-06-21 22:11:07	Between	Night	77.029	87.485
2015-06-21 22:21:07	Between	Night	76.768	88.285
2015-06-21 22:31:07	Between	Night	76.593	88.734
2015-06-21 22:41:07	Between	Night	76.507	89.109
2015-06-21 22:51:07	Between	Night	76.289	89.108
2015-06-21 23:01:07	Between	Night	75.898	90.844
2015-06-21 23:11:07	Between	Night	75.551	91.89
2015-06-21 23:21:07	Between	Night	75.29	92.344
2015-06-21 23:31:07	Between	Night	75.074	94.182
2015-06-21 23:41:07	Between	Night	74.856	93.855
2015-06-21 23:51:07	Between	Night	74.943	93.056
2015-06-22 00:01:07	Between	Night	75.376	92.845
2015-06-22 00:11:07	Between	Night	75.16	93.032
2015-06-22 00:21:07	Between	Night	74.813	93.768
2015-06-22 00:31:07	Between	Night	74.727	93.837
2015-06-22 00:41:07	Between	Night	74.597	94.223
2015-06-22 00:51:07	Between	Night	74.295	95.361
2015-06-22 01:01:07	Between	Night	74.034	95.618
2015-06-22 01:11:07	Between	Night	73.99	95.826
2015-06-22 01:21:07	Between	Night	74.295	94.637
2015-06-22 01:31:07	Between	Night	74.077	95.036
2015-06-22 01:41:07	Between	Night	73.904	95.707
2015-06-22 01:51:07	Between	Night	73.731	96.348
2015-06-22 02:01:07	Between	Night	73.515	96.769
2015-06-22 02:11:07	Between	Night	73.299	97.056
2015-06-22 02:21:07	Between	Night	73.17	97.804
2015-06-22 02:31:07	Between	Night	73.04	97.97
2015-06-22 02:41:07	Between	Night	72.955	97.746
2015-06-22 02:51:07	Between	Night	72.783	98.195
2015-06-22 03:01:07	Between	Night	72.61	98.328
2015-06-22 03:11:07	Between	Night	72.523	98.63
2015-06-22 03:21:07	Between	Night	72.48	98.965
2015-06-22 03:31:07	Between	Night	72.653	99.122
2015-06-22 03:41:07	Between	Night	72.567	98.847
2015-06-22 03:51:07	Between	Night	72.437	99.194
2015-06-22 04:01:07	Between	Night	72.264	99.221
2015-06-22 04:11:07	Between	Night	72.178	99.522
2015-06-22 04:21:07	Between	Night	72.178	99.835
2015-06-22 04:31:07	Between	Night	72.136	99.829
2015-06-22 04:41:07	Between	Night	72.093	99.979
2015-06-22 04:51:07	Between	Night	72.264	100
2015-06-22 05:01:07	Between	Night	72.61	100
2015-06-22 05:11:07	Between	Night	72.567	99.737
2015-06-22 05:21:07	Between	Night	72.653	100
2015-06-22 05:31:07	Between	Night	72.437	99.77
2015-06-22 05:41:07	Between	Night	72.653	100
2015-06-22 05:51:07	Between	Night	72.696	99.495
2015-06-22 06:01:07	Between	Night	72.523	99.835
2015-06-22 06:11:07	Between	Night	72.696	99.913
2015-06-22 06:21:07	Between	Night	72.437	99.796
2015-06-22 06:31:07	Between	Night	72.437	100
2015-06-22 06:41:07	Between	Night	72.48	100
2015-06-22 06:51:07	Between	Night	72.739	100
2015-06-22 07:01:07	Between	Night	73.213	100
2015-06-22 07:11:07	Between	Night	73.645	99.427
2015-06-22 07:21:07	Between	Night	74.338	97.896
2015-06-22 07:31:07	Between	Night	75.074	95.713
2015-06-22 07:41:07	Between	Night	75.985	94.445
2015-06-22 07:51:07	Between	Night	76.768	92.22
2015-06-22 08:01:07	Between	Night	77.815	89.281
2015-06-22 08:11:07	Between	Day	78.602	87.045
2015-06-22 08:21:07	Between	Day	79.261	86.568
2015-06-22 08:31:07	Between	Day	80.537	83.216
2015-06-22 08:41:07	Between	Day	82.353	76.77
2015-06-22 08:51:07	Between	Day	83.511	74.951
2015-06-22 09:01:07	Between	Day	85.532	69.62
2015-06-22 09:11:07	Between	Day	87.436	65.587
2015-06-22 09:21:07	Between	Day	88.534	63.801
2015-06-22 09:31:07	Between	Day	88.993	61.722
2015-06-22 09:41:07	Between	Day	90.379	60.965
2015-06-22 09:51:07	Between	Day	92.057	58.674
2015-06-22 10:01:07	Between	Day	92.527	54.971
2015-06-22 10:11:07	Between	Day	93.328	55.453
2015-06-22 10:21:07	Between	Day	93.234	55.22
2015-06-22 10:31:07	Between	Day	93.564	55.761
2015-06-22 10:41:07	Between	Day	92.809	59.245
2015-06-22 10:51:07	Between	Day	93.423	56.103
2015-06-22 11:01:07	Between	Day	93.139	56.465
2015-06-22 11:11:07	Between	Day	93.47	53.851
2015-06-22 11:21:07	Between	Day	93.706	53.934
2015-06-22 11:31:07	Between	Day	93.47	52.88
2015-06-22 11:41:07	Between	Day	94.323	50.599
2015-06-22 11:51:07	Between	Day	94.039	52.143
2015-06-22 12:01:07	Between	Day	94.563	52.67
2015-06-22 12:11:07	Between	Day	94.658	51.44
2015-06-22 12:21:07	Between	Day	94.658	53.489
2015-06-22 12:31:07	Between	Day	95.518	53.035
2015-06-22 12:41:07	Between	Day	96.386	49.599
2015-06-22 12:51:07	Between	Day	96.917	50.064
2015-06-22 13:01:07	Between	Day	95.328	51.815
2015-06-22 13:11:07	Between	Day	93.897	54.982
2015-06-22 13:21:07	Between	Day	92.48	55.739
2015-06-22 13:31:07	Between	Day	95.23	51.873
2015-06-22 13:41:07	Between	Day	97.354	48.049
2015-06-22 13:51:07	Between	Day	96.579	49.645
2015-06-22 14:01:07	Between	Day	94.753	51.61
2015-06-22 14:11:07	Between	Day	95.952	47.887
2015-06-22 14:21:07	Between	Day	96.917	47.523
2015-06-22 14:31:07	Between	Day	97.014	47.298
2015-06-22 14:41:07	Between	Day	97.16	48.036
2015-06-22 14:51:07	Between	Day	96.627	47.106
2015-06-22 15:01:07	Between	Day	95.328	50.049
2015-06-22 15:11:07	Between	Day	96.627	49.188
2015-06-22 15:21:07	Between	Day	97.939	45.563
2015-06-22 15:31:07	Between	Day	97.257	43.446
2015-06-22 15:41:07	Between	Day	96.822	46.056
2015-06-22 15:51:07	Between	Day	97.403	43.388
2015-06-22 16:01:07	Between	Day	97.354	45.191
2015-06-22 16:11:07	Between	Day	97.063	30.153
2015-06-22 16:21:07	Between	Day	85.802	39.615
2015-06-22 16:31:07	Between	Day	81.154	45.611
2015-06-22 16:41:07	Between	Day	79.48	47.407
2015-06-22 16:51:07	Between	Day	78.339	48.774
2015-06-22 17:01:07	Between	Day	77.815	49.887
2015-06-22 17:11:07	Between	Day	77.815	49.6
2015-06-17 09:47:43	Hanging	Day	73.17	61.822
2015-06-17 09:57:43	Hanging	Day	74.295	59.935
2015-06-17 10:07:43	Hanging	Day	74.077	60.039
2015-06-17 10:17:43	Hanging	Day	74.12	60.809
2015-06-17 10:27:43	Hanging	Day	88.396	65.183
2015-06-17 10:37:43	Hanging	Day	92.763	58.032
2015-06-17 10:47:43	Hanging	Day	93.564	55.536
2015-06-17 10:57:43	Hanging	Day	94.039	54.574
2015-06-17 11:07:43	Hanging	Day	94.467	54.09
2015-06-17 11:17:43	Hanging	Day	94.514	52.276
2015-06-17 11:27:43	Hanging	Day	95.184	52.814
2015-06-17 11:37:43	Hanging	Day	95.423	51.038
2015-06-17 11:47:43	Hanging	Day	95.76	51.455
2015-06-17 11:57:43	Hanging	Day	96.048	50.199
2015-06-17 12:07:43	Hanging	Day	96.145	50.107
2015-06-17 12:17:43	Hanging	Day	97.257	49.825
2015-06-17 12:27:43	Hanging	Day	99.316	46.954
2015-06-17 12:37:43	Hanging	Day	99.118	43.831
2015-06-17 12:47:43	Hanging	Day	99.959	41.86
2015-06-17 12:57:43	Hanging	Day	100.657	43.186
2015-06-17 13:07:43	Hanging	Day	99.91	42.87
2015-06-17 13:17:43	Hanging	Day	100.308	46.152
2015-06-17 13:27:43	Hanging	Day	101.559	40.802
2015-06-17 13:37:43	Hanging	Day	102.063	43.104
2015-06-17 13:47:43	Hanging	Day	102.317	41.119
2015-06-17 13:57:43	Hanging	Day	102.672	38.887
2015-06-17 14:07:43	Hanging	Day	102.823	37.18
2015-06-17 14:17:43	Hanging	Day	103.59	35.219
2015-06-17 14:27:43	Hanging	Day	103.487	39.173
2015-06-17 14:37:43	Hanging	Day	102.722	40.223
2015-06-17 14:47:43	Hanging	Day	102.214	41.113
2015-06-17 14:57:43	Hanging	Day	103.384	38.138
2015-06-17 15:07:43	Hanging	Day	104.877	36.012
2015-06-17 15:17:43	Hanging	Day	104.772	34.446
2015-06-17 15:27:43	Hanging	Day	104.929	34.106
2015-06-17 15:37:43	Hanging	Day	103.487	37.284
2015-06-17 15:47:43	Hanging	Day	99.316	43.137
2015-06-17 15:57:43	Hanging	Day	95.806	46.089
2015-06-17 16:07:43	Hanging	Day	94.467	50.348
2015-06-17 16:17:43	Hanging	Day	93.897	56.494
2015-06-17 16:27:43	Hanging	Day	93.517	55.725
2015-06-17 16:37:43	Hanging	Day	93.754	54.519
2015-06-17 16:47:43	Hanging	Day	95.135	48.095
2015-06-17 16:57:43	Hanging	Day	96.435	46.296
2015-06-17 17:07:43	Hanging	Day	97.257	47.91
2015-06-17 17:17:43	Hanging	Day	97.696	46.28
2015-06-17 17:27:43	Hanging	Day	98.087	44.302
2015-06-17 17:37:43	Hanging	Day	98.087	43.632
2015-06-17 17:47:43	Hanging	Day	91.076	55.723
2015-06-17 17:57:43	Hanging	Day	75.42	90.807
2015-06-17 18:07:43	Hanging	Day	71.661	97.504
2015-06-17 18:17:43	Hanging	Day	72.523	99.207
2015-06-17 18:27:43	Hanging	Day	73.904	100
2015-06-17 18:37:43	Hanging	Day	74.295	100
2015-06-17 18:47:43	Hanging	Day	74.856	100
2015-06-17 18:57:43	Hanging	Day	74.77	100
2015-06-17 19:07:43	Hanging	Day	74.64	100
2015-06-17 19:17:43	Hanging	Day	74.727	100
2015-06-17 19:27:43	Hanging	Day	74.813	100
2015-06-17 19:37:43	Hanging	Day	75.074	100
2015-06-17 19:47:43	Hanging	Day	75.376	100
2015-06-17 19:57:43	Hanging	Day	75.463	100
2015-06-17 20:07:43	Hanging	Night	75.551	100
2015-06-17 20:17:43	Hanging	Night	75.81	100
2015-06-17 20:27:43	Hanging	Night	75.985	100
2015-06-17 20:37:43	Hanging	Night	75.985	100
2015-06-17 20:47:43	Hanging	Night	75.853	100
2015-06-17 20:57:43	Hanging	Night	75.767	100
2015-06-17 21:07:43	Hanging	Night	75.637	100
2015-06-17 21:17:43	Hanging	Night	75.42	100
2015-06-17 21:27:43	Hanging	Night	75.29	100
2015-06-17 21:37:43	Hanging	Night	75.204	100
2015-06-17 21:47:43	Hanging	Night	75.29	100
2015-06-17 21:57:43	Hanging	Night	75.29	100
2015-06-17 22:07:43	Hanging	Night	75.985	100
2015-06-17 22:17:43	Hanging	Night	75.724	100
2015-06-17 22:27:43	Hanging	Night	75.637	100
2015-06-17 22:37:43	Hanging	Night	75.333	100
2015-06-17 22:47:43	Hanging	Night	75.029	100
2015-06-17 22:57:43	Hanging	Night	74.77	100
2015-06-17 23:07:43	Hanging	Night	74.554	100
2015-06-17 23:17:43	Hanging	Night	74.467	100
2015-06-17 23:27:43	Hanging	Night	74.206	100
2015-06-17 23:37:43	Hanging	Night	73.99	100
2015-06-17 23:47:43	Hanging	Night	73.645	100
2015-06-17 23:57:43	Hanging	Night	73.472	100
2015-06-18 00:07:43	Hanging	Night	73.386	100
2015-06-18 00:17:43	Hanging	Night	73.299	100
2015-06-18 00:27:43	Hanging	Night	73.126	100
2015-06-18 00:37:43	Hanging	Night	73.083	100
2015-06-18 00:47:43	Hanging	Night	72.955	100
2015-06-18 00:57:43	Hanging	Night	73.299	100
2015-06-18 01:07:43	Hanging	Night	73.299	100
2015-06-18 01:17:43	Hanging	Night	73.342	100
2015-06-18 01:27:43	Hanging	Night	73.299	100
2015-06-18 01:37:43	Hanging	Night	73.126	100
2015-06-18 01:47:43	Hanging	Night	72.997	100
2015-06-18 01:57:43	Hanging	Night	72.912	100
2015-06-18 02:07:43	Hanging	Night	72.826	100
2015-06-18 02:17:43	Hanging	Night	72.696	100
2015-06-18 02:27:43	Hanging	Night	72.61	100
2015-06-18 02:37:43	Hanging	Night	72.61	100
2015-06-18 02:47:43	Hanging	Night	72.61	100
2015-06-18 02:57:43	Hanging	Night	72.523	100
2015-06-18 03:07:43	Hanging	Night	72.437	100
2015-06-18 03:17:43	Hanging	Night	72.394	100
2015-06-18 03:27:43	Hanging	Night	72.307	100
2015-06-18 03:37:43	Hanging	Night	72.264	100
2015-06-18 03:47:43	Hanging	Night	72.136	100
2015-06-18 03:57:43	Hanging	Night	72.093	100
2015-06-18 04:07:43	Hanging	Night	72.05	100
2015-06-18 04:17:43	Hanging	Night	72.007	100
2015-06-18 04:27:43	Hanging	Night	72.007	100
2015-06-18 04:37:43	Hanging	Night	71.834	100
2015-06-18 04:47:43	Hanging	Night	71.748	100
2015-06-18 04:57:43	Hanging	Night	71.748	100
2015-06-18 05:07:43	Hanging	Night	71.661	100
2015-06-18 05:17:43	Hanging	Night	71.748	100
2015-06-18 05:27:43	Hanging	Night	71.704	100
2015-06-18 05:37:43	Hanging	Night	71.447	100
2015-06-18 05:47:43	Hanging	Night	71.274	100
2015-06-18 05:57:43	Hanging	Night	71.19	100
2015-06-18 06:07:43	Hanging	Night	71.146	100
2015-06-18 06:17:43	Hanging	Night	71.06	100
2015-06-18 06:27:43	Hanging	Night	70.93	100
2015-06-18 06:37:43	Hanging	Night	70.887	100
2015-06-18 06:47:43	Hanging	Night	70.974	100
2015-06-18 06:57:43	Hanging	Night	71.317	100
2015-06-18 07:07:43	Hanging	Night	71.834	100
2015-06-18 07:17:43	Hanging	Night	72.437	100
2015-06-18 07:27:43	Hanging	Night	73.17	100
2015-06-18 07:37:43	Hanging	Night	73.99	100
2015-06-18 07:47:43	Hanging	Night	74.467	100
2015-06-18 07:57:43	Hanging	Night	74.554	100
2015-06-18 08:07:43	Hanging	Day	75.117	100
2015-06-18 08:17:43	Hanging	Day	75.637	100
2015-06-18 08:27:43	Hanging	Day	76.507	100
2015-06-18 08:37:43	Hanging	Day	77.072	100
2015-06-18 08:47:43	Hanging	Day	78.251	100
2015-06-18 08:57:43	Hanging	Day	78.339	100
2015-06-18 09:07:43	Hanging	Day	79.084	100
2015-06-18 09:17:43	Hanging	Day	79.304	100
2015-06-18 09:27:43	Hanging	Day	79.963	99.919
2015-06-18 09:37:43	Hanging	Day	81.376	100
2015-06-18 09:47:43	Hanging	Day	82.396	100
2015-06-18 09:57:43	Hanging	Day	82.886	98.611
2015-06-18 10:07:43	Hanging	Day	83.959	97.848
2015-06-18 10:17:43	Hanging	Day	84.407	99.478
2015-06-18 10:27:43	Hanging	Day	85.172	96.936
2015-06-18 10:37:43	Hanging	Day	86.482	96.849
2015-06-18 10:47:43	Hanging	Day	87.71	99.367
2015-06-18 10:57:43	Hanging	Day	87.665	96.139
2015-06-18 11:07:43	Hanging	Day	89.224	96.578
2015-06-18 11:17:43	Hanging	Day	89.316	93.096
2015-06-18 11:27:43	Hanging	Day	90.194	94.443
2015-06-18 11:37:43	Hanging	Day	90.518	91.32
2015-06-18 11:47:43	Hanging	Day	90.844	90.344
2015-06-18 11:57:43	Hanging	Day	91.776	90.154
2015-06-18 12:07:43	Hanging	Day	92.104	90.026
2015-06-18 12:17:43	Hanging	Day	93.848	87.873
2015-06-18 12:27:43	Hanging	Day	94.896	87.283
2015-06-18 12:37:43	Hanging	Day	95.23	87.325
2015-06-18 12:47:43	Hanging	Day	95.999	87.826
2015-06-18 12:57:43	Hanging	Day	96.53	84.279
2015-06-18 13:07:43	Hanging	Day	97.014	83.749
2015-06-18 13:17:43	Hanging	Day	96.966	79.861
2015-06-18 13:27:43	Hanging	Day	97.257	73.034
2015-06-18 13:37:43	Hanging	Day	97.5	71.71
2015-06-18 13:47:43	Hanging	Day	97.354	49.897
2015-06-18 13:57:43	Hanging	Day	98.38	49.442
2015-06-18 14:07:43	Hanging	Day	98.429	45.929
2015-06-18 14:17:43	Hanging	Day	97.257	46.982
2015-06-18 14:27:43	Hanging	Day	98.479	47.861
2015-06-18 14:37:43	Hanging	Day	98.676	43.669
2015-06-18 14:47:43	Hanging	Day	98.724	41.516
2015-06-18 14:57:43	Hanging	Day	99.118	44.435
2015-06-18 15:07:43	Hanging	Day	99.712	42.285
2015-06-18 15:17:43	Hanging	Day	100.06	45.232
2015-06-18 15:27:43	Hanging	Day	100.159	40.245
2015-06-18 15:37:43	Hanging	Day	101.257	38.33
2015-06-18 15:47:43	Hanging	Day	102.013	35.966
2015-06-18 15:57:43	Hanging	Day	101.761	36.779
2015-06-18 16:07:43	Hanging	Day	100.458	41.314
2015-06-18 16:17:43	Hanging	Day	99.811	39.715
2015-06-18 16:27:43	Hanging	Day	99.07	43.928
2015-06-18 16:37:43	Hanging	Day	97.745	48.142
2015-06-18 16:47:43	Hanging	Day	98.184	41.686
2015-06-18 16:57:43	Hanging	Day	98.627	39.953
2015-06-18 17:07:43	Hanging	Day	98.872	40.713
2015-06-18 17:17:43	Hanging	Day	98.724	40.501
2015-06-18 17:27:43	Hanging	Day	98.773	41.384
2015-06-18 17:37:43	Hanging	Day	98.92	41.865
2015-06-18 17:47:43	Hanging	Day	98.773	39.01
2015-06-18 17:57:43	Hanging	Day	98.872	39.831
2015-06-18 18:07:43	Hanging	Day	98.773	40.639
2015-06-18 18:17:43	Hanging	Day	98.676	42.626
2015-06-18 18:27:43	Hanging	Day	98.479	42.715
2015-06-18 18:37:43	Hanging	Day	98.676	40.159
2015-06-18 18:47:43	Hanging	Day	98.627	46.075
2015-06-18 18:57:43	Hanging	Day	98.38	44.354
2015-06-18 19:07:43	Hanging	Day	97.794	51.178
2015-06-18 19:17:43	Hanging	Day	97.111	51.718
2015-06-18 19:27:43	Hanging	Day	96.192	56.324
2015-06-18 19:37:43	Hanging	Day	94.514	60.247
2015-06-18 19:47:43	Hanging	Day	92.714	63.964
2015-06-18 19:57:43	Hanging	Day	90.657	66.879
2015-06-18 20:07:43	Hanging	Night	88.534	71.104
2015-06-18 20:17:43	Hanging	Night	86.844	74.746
2015-06-18 20:27:43	Hanging	Night	85.442	76.404
2015-06-18 20:37:43	Hanging	Night	84.99	71.707
2015-06-18 20:47:43	Hanging	Night	85.802	66.753
2015-06-18 20:57:43	Hanging	Night	85.712	64.471
2015-06-18 21:07:43	Hanging	Night	85.082	64.289
2015-06-18 21:17:43	Hanging	Night	84.094	73.2
2015-06-18 21:27:43	Hanging	Night	83.021	75.754
2015-06-18 21:37:43	Hanging	Night	81.819	80.525
2015-06-18 21:47:43	Hanging	Night	81.066	75.246
2015-06-18 21:57:43	Hanging	Night	80.625	79.373
2015-06-18 22:07:43	Hanging	Night	79.963	80.51
2015-06-18 22:17:43	Hanging	Night	79.261	82.119
2015-06-18 22:27:43	Hanging	Night	78.602	84.456
2015-06-18 22:37:43	Hanging	Night	78.251	85.766
2015-06-18 22:47:43	Hanging	Night	77.902	86.508
2015-06-18 22:57:43	Hanging	Night	77.639	84.309
2015-06-18 23:07:43	Hanging	Night	77.509	87.714
2015-06-18 23:17:43	Hanging	Night	77.464	87.318
2015-06-18 23:27:43	Hanging	Night	78.514	84.36
2015-06-18 23:37:43	Hanging	Night	78.953	80.276
2015-06-18 23:47:43	Hanging	Night	78.865	84.602
2015-06-18 23:57:43	Hanging	Night	78.339	87.067
2015-06-19 00:07:43	Hanging	Night	77.815	88.56
2015-06-19 00:17:43	Hanging	Night	77.421	89.23
2015-06-19 00:27:43	Hanging	Night	77.16	90.134
2015-06-19 00:37:43	Hanging	Night	77.247	89.262
2015-06-19 00:47:43	Hanging	Night	77.072	90.947
2015-06-19 00:57:43	Hanging	Night	76.942	91.259
2015-06-19 01:07:43	Hanging	Night	76.681	91.224
2015-06-19 01:17:43	Hanging	Night	76.419	92.172
2015-06-19 01:27:43	Hanging	Night	76.203	93.339
2015-06-19 01:37:43	Hanging	Night	75.985	93.742
2015-06-19 01:47:43	Hanging	Night	75.724	94.084
2015-06-19 01:57:43	Hanging	Night	75.508	94.97
2015-06-19 02:07:43	Hanging	Night	75.333	95.75
2015-06-19 02:17:43	Hanging	Night	75.16	95.993
2015-06-19 02:27:43	Hanging	Night	74.943	96.656
2015-06-19 02:37:43	Hanging	Night	74.813	97.223
2015-06-19 02:47:43	Hanging	Night	74.683	97.018
2015-06-19 02:57:43	Hanging	Night	74.511	97.55
2015-06-19 03:07:43	Hanging	Night	74.381	97.928
2015-06-19 03:17:43	Hanging	Night	74.25	98.306
2015-06-19 03:27:43	Hanging	Night	74.163	98.768
2015-06-19 03:37:43	Hanging	Night	74.511	97.55
2015-06-19 03:47:43	Hanging	Night	74.467	97.332
2015-06-19 03:57:43	Hanging	Night	74.727	96.038
2015-06-19 04:07:43	Hanging	Night	75.029	94.58
2015-06-19 04:17:43	Hanging	Night	75.117	95.183
2015-06-19 04:27:43	Hanging	Night	74.597	96.526
2015-06-19 04:37:43	Hanging	Night	74.163	97.473
2015-06-19 04:47:43	Hanging	Night	73.774	97.919
2015-06-19 04:57:43	Hanging	Night	73.472	98.666
2015-06-19 05:07:43	Hanging	Night	73.299	99.061
2015-06-19 05:17:43	Hanging	Night	73.126	99.402
2015-06-19 05:27:43	Hanging	Night	72.955	99.586
2015-06-19 05:37:43	Hanging	Night	72.783	99.691
2015-06-19 05:47:43	Hanging	Night	72.61	99.952
2015-06-19 05:57:43	Hanging	Night	72.523	100
2015-06-19 06:07:43	Hanging	Night	72.394	100
2015-06-19 06:17:43	Hanging	Night	72.264	100
2015-06-19 06:27:43	Hanging	Night	72.178	100
2015-06-19 06:37:43	Hanging	Night	72.093	100
2015-06-19 06:47:43	Hanging	Night	72.178	100
2015-06-19 06:57:43	Hanging	Night	72.307	100
2015-06-19 07:07:43	Hanging	Night	72.696	100
2015-06-19 07:17:43	Hanging	Night	73.213	100
2015-06-19 07:27:43	Hanging	Night	73.904	100
2015-06-19 07:37:43	Hanging	Night	74.899	100
2015-06-19 07:47:43	Hanging	Night	75.985	95.091
2015-06-19 07:57:43	Hanging	Night	77.117	91.748
2015-06-19 08:07:43	Hanging	Day	78.033	89.061
2015-06-19 08:17:43	Hanging	Day	78.865	87.051
2015-06-19 08:27:43	Hanging	Day	80.492	81.291
2015-06-19 08:37:43	Hanging	Day	81.73	77.988
2015-06-19 08:47:43	Hanging	Day	83.377	75.675
2015-06-19 08:57:43	Hanging	Day	84.227	73.214
2015-06-19 09:07:43	Hanging	Day	85.262	71.825
2015-06-19 09:17:43	Hanging	Day	85.622	69.022
2015-06-19 09:27:43	Hanging	Day	86.301	71.179
2015-06-19 09:37:43	Hanging	Day	86.709	67.452
2015-06-19 09:47:43	Hanging	Day	87.255	64.861
2015-06-19 09:57:43	Hanging	Day	87.894	64.827
2015-06-19 10:07:43	Hanging	Day	87.71	65.86
2015-06-19 10:17:43	Hanging	Day	88.534	62.681
2015-06-19 10:27:43	Hanging	Day	88.902	60.931
2015-06-19 10:37:43	Hanging	Day	88.947	62.968
2015-06-19 10:47:43	Hanging	Day	89.407	61.194
2015-06-19 10:57:43	Hanging	Day	89.915	62.085
2015-06-19 11:07:43	Hanging	Day	90.194	62.517
2015-06-19 11:17:43	Hanging	Day	90.147	64.166
2015-06-19 11:27:43	Hanging	Day	91.589	62.171
2015-06-19 11:37:43	Hanging	Day	92.151	58.999
2015-06-19 11:47:43	Hanging	Day	92.527	61.75
2015-06-19 11:57:43	Hanging	Day	93.423	57.192
2015-06-19 12:07:43	Hanging	Day	94.039	57.114
2015-06-19 12:17:43	Hanging	Day	94.323	55.563
2015-06-19 12:27:43	Hanging	Day	94.039	58.807
2015-06-19 12:37:43	Hanging	Day	94.181	56.934
2015-06-19 12:47:43	Hanging	Day	94.086	58.397
2015-06-19 12:57:43	Hanging	Day	93.943	56.08
2015-06-19 13:07:43	Hanging	Day	93.517	55.403
2015-06-19 13:17:43	Hanging	Day	93.897	54.53
2015-06-19 13:27:43	Hanging	Day	94.467	53.766
2015-06-19 13:37:43	Hanging	Day	95.23	50.861
2015-06-19 13:47:43	Hanging	Day	95.23	52.818
2015-06-19 13:57:43	Hanging	Day	95.423	51.594
2015-06-19 14:07:43	Hanging	Day	95.518	49.899
2015-06-19 14:17:43	Hanging	Day	96.096	51.741
2015-06-19 14:27:43	Hanging	Day	95.999	49.867
2015-06-19 14:37:43	Hanging	Day	96.289	51.068
2015-06-19 14:47:43	Hanging	Day	95.518	52.514
2015-06-19 14:57:43	Hanging	Day	97.648	46.742
2015-06-19 15:07:43	Hanging	Day	97.452	46.464
2015-06-19 15:17:43	Hanging	Day	97.16	47.075
2015-06-19 15:27:43	Hanging	Day	98.577	44.065
2015-06-19 15:37:43	Hanging	Day	99.266	45.148
2015-06-19 15:47:43	Hanging	Day	100.009	39.964
2015-06-19 15:57:43	Hanging	Day	98.773	43.507
2015-06-19 16:07:43	Hanging	Day	98.283	46.452
2015-06-19 16:17:43	Hanging	Day	97.111	44.708
2015-06-19 16:27:43	Hanging	Day	96.87	44.559
2015-06-19 16:37:43	Hanging	Day	97.111	43.403
2015-06-19 16:47:43	Hanging	Day	96.192	45.682
2015-06-19 16:57:43	Hanging	Day	96.481	45.168
2015-06-19 17:07:43	Hanging	Day	96.337	44.392
2015-06-19 17:17:43	Hanging	Day	96.337	44.058
2015-06-19 17:27:43	Hanging	Day	96.627	44.878
2015-06-19 17:37:43	Hanging	Day	95.23	43.587
2015-06-19 17:47:43	Hanging	Day	95.662	42.476
2015-06-19 17:57:43	Hanging	Day	95.855	44.161
2015-06-19 18:07:43	Hanging	Day	95.279	41.142
2015-06-19 18:17:43	Hanging	Day	95.374	43.295
2015-06-19 18:27:43	Hanging	Day	95.184	42.748
2015-06-19 18:37:43	Hanging	Day	95.374	40.98
2015-06-19 18:47:43	Hanging	Day	95.135	42.578
2015-06-19 18:57:43	Hanging	Day	95.279	40.637
2015-06-19 19:07:43	Hanging	Day	95.374	42.123
2015-06-19 19:17:43	Hanging	Day	95.184	43.985
2015-06-19 19:27:43	Hanging	Day	95.23	44.688
2015-06-19 19:37:43	Hanging	Day	94.467	50.544
2015-06-19 19:47:43	Hanging	Day	93.612	51.917
2015-06-19 19:57:43	Hanging	Day	92.386	56.756
2015-06-19 20:07:43	Hanging	Night	90.75	61.469
2015-06-19 20:17:43	Hanging	Night	89.132	64.694
2015-06-19 20:27:43	Hanging	Night	87.163	69.175
2015-06-19 20:37:43	Hanging	Night	85.487	72.058
2015-06-19 20:47:43	Hanging	Night	83.959	75.739
2015-06-19 20:57:43	Hanging	Night	82.62	78.555
2015-06-19 21:07:43	Hanging	Night	81.466	82.068
2015-06-19 21:17:43	Hanging	Night	80.668	85.109
2015-06-19 21:27:43	Hanging	Night	80.008	86.775
2015-06-19 21:37:43	Hanging	Night	79.48	88.889
2015-06-19 21:47:43	Hanging	Night	79.128	90.009
2015-06-19 21:57:43	Hanging	Night	78.777	90.736
2015-06-19 22:07:43	Hanging	Night	78.382	91.289
2015-06-19 22:17:43	Hanging	Night	77.945	92.517
2015-06-19 22:27:43	Hanging	Night	78.251	88.84
2015-06-19 22:37:43	Hanging	Night	78.777	85.043
2015-06-19 22:47:43	Hanging	Night	78.865	84.545
2015-06-19 22:57:43	Hanging	Night	78.777	84.591
2015-06-19 23:07:43	Hanging	Night	78.514	84.784
2015-06-19 23:17:43	Hanging	Night	78.427	84.463
2015-06-19 23:27:43	Hanging	Night	78.514	83.368
2015-06-19 23:37:43	Hanging	Night	78.427	84.208
2015-06-19 23:47:43	Hanging	Night	78.033	86.748
2015-06-19 23:57:43	Hanging	Night	77.509	89.02
2015-06-20 00:07:43	Hanging	Night	76.899	90.649
2015-06-20 00:17:43	Hanging	Night	76.375	91.893
2015-06-20 00:27:43	Hanging	Night	75.985	92.983
2015-06-20 00:37:43	Hanging	Night	75.594	94.12
2015-06-20 00:47:43	Hanging	Night	75.29	94.832
2015-06-20 00:57:43	Hanging	Night	75.029	95.867
2015-06-20 01:07:43	Hanging	Night	74.856	96.484
2015-06-20 01:17:43	Hanging	Night	74.64	96.878
2015-06-20 01:27:43	Hanging	Night	74.597	97.058
2015-06-20 01:37:43	Hanging	Night	74.467	97.862
2015-06-20 01:47:43	Hanging	Night	74.295	98.048
2015-06-20 01:57:43	Hanging	Night	74.163	98.32
2015-06-20 02:07:43	Hanging	Night	74.034	98.67
2015-06-20 02:17:43	Hanging	Night	73.904	98.809
2015-06-20 02:27:43	Hanging	Night	73.731	99.072
2015-06-20 02:37:43	Hanging	Night	73.602	99.316
2015-06-20 02:47:43	Hanging	Night	73.429	99.447
2015-06-20 02:57:43	Hanging	Night	73.299	99.742
2015-06-20 03:07:43	Hanging	Night	73.126	99.873
2015-06-20 03:17:43	Hanging	Night	72.997	99.984
2015-06-20 03:27:43	Hanging	Night	72.869	100
2015-06-20 03:37:43	Hanging	Night	72.783	100
2015-06-20 03:47:43	Hanging	Night	72.783	100
2015-06-20 03:57:43	Hanging	Night	72.739	100
2015-06-20 04:07:43	Hanging	Night	72.653	100
2015-06-20 04:17:43	Hanging	Night	72.567	100
2015-06-20 04:27:43	Hanging	Night	72.523	100
2015-06-20 04:37:43	Hanging	Night	72.48	100
2015-06-20 04:47:43	Hanging	Night	72.394	100
2015-06-20 04:57:43	Hanging	Night	72.351	100
2015-06-20 05:07:43	Hanging	Night	72.351	100
2015-06-20 05:17:43	Hanging	Night	72.264	100
2015-06-20 05:27:43	Hanging	Night	72.178	100
2015-06-20 05:37:43	Hanging	Night	72.093	100
2015-06-20 05:47:43	Hanging	Night	71.964	100
2015-06-20 05:57:43	Hanging	Night	71.964	100
2015-06-20 06:07:43	Hanging	Night	72.007	100
2015-06-20 06:17:43	Hanging	Night	71.92	100
2015-06-20 06:27:43	Hanging	Night	71.834	100
2015-06-20 06:37:43	Hanging	Night	71.791	100
2015-06-20 06:47:43	Hanging	Night	71.834	100
2015-06-20 06:57:43	Hanging	Night	71.964	100
2015-06-20 07:07:43	Hanging	Night	72.307	100
2015-06-20 07:17:43	Hanging	Night	72.955	100
2015-06-20 07:27:43	Hanging	Night	73.731	100
2015-06-20 07:37:43	Hanging	Night	74.77	100
2015-06-20 07:47:43	Hanging	Night	75.724	100
2015-06-20 07:57:43	Hanging	Night	76.636	99.557
2015-06-20 08:07:43	Hanging	Day	77.464	93.487
2015-06-20 08:17:43	Hanging	Day	78.427	91.679
2015-06-20 08:27:43	Hanging	Day	80.096	87.404
2015-06-20 08:37:43	Hanging	Day	81.333	84.054
2015-06-20 08:47:43	Hanging	Day	82.396	82.15
2015-06-20 08:57:43	Hanging	Day	83.646	82.098
2015-06-20 09:07:43	Hanging	Day	84.182	79.026
2015-06-20 09:17:43	Hanging	Day	84.407	77.527
2015-06-20 09:27:43	Hanging	Day	85.757	78.737
2015-06-20 09:37:43	Hanging	Day	85.712	73.849
2015-06-20 09:47:43	Hanging	Day	86.211	71.923
2015-06-20 09:57:43	Hanging	Day	86.799	70.413
2015-06-20 10:07:43	Hanging	Day	87.163	68.962
2015-06-20 10:17:43	Hanging	Day	87.346	68.766
2015-06-20 10:27:43	Hanging	Day	87.71	68.131
2015-06-20 10:37:43	Hanging	Day	88.488	66.58
2015-06-20 10:47:43	Hanging	Day	87.757	66.356
2015-06-20 10:57:43	Hanging	Day	89.224	66.311
2015-06-20 11:07:43	Hanging	Day	89.546	63.427
2015-06-20 11:17:43	Hanging	Day	88.902	62.652
2015-06-20 11:27:43	Hanging	Day	90.239	58.522
2015-06-20 11:37:43	Hanging	Day	89.962	59.005
2015-06-20 11:47:43	Hanging	Day	91.029	58.366
2015-06-20 11:57:43	Hanging	Day	90.612	56.581
2015-06-20 12:07:43	Hanging	Day	92.01	55.637
2015-06-20 12:17:43	Hanging	Day	90.379	56.02
2015-06-20 12:27:43	Hanging	Day	91.683	56.316
2015-06-20 12:37:43	Hanging	Day	91.263	54.487
2015-06-20 12:47:43	Hanging	Day	93.186	51.495
2015-06-20 12:57:43	Hanging	Day	93.281	49.347
2015-06-20 13:07:43	Hanging	Day	92.763	54.12
2015-06-20 13:17:43	Hanging	Day	93.139	52.596
2015-06-20 13:27:43	Hanging	Day	92.997	52.488
2015-06-20 13:37:43	Hanging	Day	94.419	48.507
2015-06-20 13:47:43	Hanging	Day	94.991	47.987
2015-06-20 13:57:43	Hanging	Day	94.658	47.865
2015-06-20 14:07:43	Hanging	Day	95.23	47.111
2015-06-20 14:17:43	Hanging	Day	95.328	45.194
2015-06-20 14:27:43	Hanging	Day	94.991	45.371
2015-06-20 14:37:43	Hanging	Day	95.328	43.794
2015-06-20 14:47:43	Hanging	Day	95.374	45.928
2015-06-20 14:57:43	Hanging	Day	95.904	43.629
2015-06-20 15:07:43	Hanging	Day	96.096	42.2
2015-06-20 15:17:43	Hanging	Day	95.616	44.979
2015-06-20 15:27:43	Hanging	Day	95.088	47.498
2015-06-20 15:37:43	Hanging	Day	96.435	41.447
2015-06-20 15:47:43	Hanging	Day	96.627	42.467
2015-06-20 15:57:43	Hanging	Day	96.822	43.251
2015-06-20 16:07:43	Hanging	Day	96.627	41.997
2015-06-20 16:17:43	Hanging	Day	94.944	45.866
2015-06-20 16:27:43	Hanging	Day	94.039	46.403
2015-06-20 16:37:43	Hanging	Day	95.088	45.71
2015-06-20 16:47:43	Hanging	Day	94.849	47.317
2015-06-20 16:57:43	Hanging	Day	95.711	45.285
2015-06-20 17:07:43	Hanging	Day	96.24	46.284
2015-06-20 17:17:43	Hanging	Day	96.337	43.623
2015-06-20 17:27:43	Hanging	Day	96.192	44.683
2015-06-20 17:37:43	Hanging	Day	96.24	43.014
2015-06-20 17:47:43	Hanging	Day	95.76	44.889
2015-06-20 17:57:43	Hanging	Day	95.711	41.572
2015-06-20 18:07:43	Hanging	Day	95.999	42.127
2015-06-20 18:17:43	Hanging	Day	95.999	43.502
2015-06-20 18:27:43	Hanging	Day	95.616	42.339
2015-06-20 18:37:43	Hanging	Day	95.472	42.095
2015-06-20 18:47:43	Hanging	Day	95.711	42.244
2015-06-20 18:57:43	Hanging	Day	95.279	43.289
2015-06-20 19:07:43	Hanging	Day	94.991	44.506
2015-06-20 19:17:43	Hanging	Day	94.849	46.722
2015-06-20 19:27:43	Hanging	Day	94.467	48.675
2015-06-20 19:37:43	Hanging	Day	93.564	56.114
2015-06-20 19:47:43	Hanging	Day	92.48	59.027
2015-06-20 19:57:43	Hanging	Day	91.123	61.69
2015-06-20 20:07:43	Hanging	Night	89.823	64.416
2015-06-20 20:17:43	Hanging	Night	88.167	67.471
2015-06-20 20:27:43	Hanging	Night	86.346	71.967
2015-06-20 20:37:43	Hanging	Night	84.677	75.196
2015-06-20 20:47:43	Hanging	Night	83.287	78.222
2015-06-20 20:57:43	Hanging	Night	82.218	80.861
2015-06-20 21:07:43	Hanging	Night	81.154	83.234
2015-06-20 21:17:43	Hanging	Night	80.272	85.456
2015-06-20 21:27:43	Hanging	Night	79.655	86.955
2015-06-20 21:37:43	Hanging	Night	79.041	88.33
2015-06-20 21:47:43	Hanging	Night	78.514	88.846
2015-06-20 21:57:43	Hanging	Night	77.99	90.134
2015-06-20 22:07:43	Hanging	Night	77.596	91.018
2015-06-20 22:17:43	Hanging	Night	77.203	92.006
2015-06-20 22:27:43	Hanging	Night	76.854	92.122
2015-06-20 22:37:43	Hanging	Night	76.507	93.055
2015-06-20 22:47:43	Hanging	Night	76.203	93.718
2015-06-20 22:57:43	Hanging	Night	76.028	93.748
2015-06-20 23:07:43	Hanging	Night	75.81	95.013
2015-06-20 23:17:43	Hanging	Night	75.637	94.988
2015-06-20 23:27:43	Hanging	Night	75.551	94.976
2015-06-20 23:37:43	Hanging	Night	75.767	93.793
2015-06-20 23:47:43	Hanging	Night	75.767	94.279
2015-06-20 23:57:43	Hanging	Night	75.594	95.197
2015-06-21 00:07:43	Hanging	Night	75.42	95.816
2015-06-21 00:17:43	Hanging	Night	75.247	96.273
2015-06-21 00:27:43	Hanging	Night	75.029	96.615
2015-06-21 00:37:43	Hanging	Night	74.77	97.057
2015-06-21 00:47:43	Hanging	Night	74.467	97.756
2015-06-21 00:57:43	Hanging	Night	74.338	98.451
2015-06-21 01:07:43	Hanging	Night	74.467	99.076
2015-06-21 01:17:43	Hanging	Night	74.554	98.746
2015-06-21 01:27:43	Hanging	Night	74.511	98.872
2015-06-21 01:37:43	Hanging	Night	74.597	99.49
2015-06-21 01:47:43	Hanging	Night	74.683	99.424
2015-06-21 01:57:43	Hanging	Night	74.943	100
2015-06-21 02:07:43	Hanging	Night	76.028	97.026
2015-06-21 02:17:43	Hanging	Night	76.332	95.624
2015-06-21 02:27:43	Hanging	Night	76.203	95.659
2015-06-21 02:37:43	Hanging	Night	75.853	96.734
2015-06-21 02:47:43	Hanging	Night	75.594	97.07
2015-06-21 02:57:43	Hanging	Night	75.117	97.904
2015-06-21 03:07:43	Hanging	Night	74.77	98.33
2015-06-21 03:17:43	Hanging	Night	74.381	98.853
2015-06-21 03:27:43	Hanging	Night	74.163	99.347
2015-06-21 03:37:43	Hanging	Night	73.947	99.734
2015-06-21 03:47:43	Hanging	Night	73.731	99.807
2015-06-21 03:57:43	Hanging	Night	73.558	100
2015-06-21 04:07:43	Hanging	Night	73.645	100
2015-06-21 04:17:43	Hanging	Night	74.597	98.99
2015-06-21 04:27:43	Hanging	Night	75.508	95.668
2015-06-21 04:37:43	Hanging	Night	75.985	94.121
2015-06-21 04:47:43	Hanging	Night	76.158	93.577
2015-06-21 04:57:43	Hanging	Night	76.55	92.299
2015-06-21 05:07:43	Hanging	Night	76.593	92.305
2015-06-21 05:17:43	Hanging	Night	76.681	91.88
2015-06-21 05:27:43	Hanging	Night	76.55	92.463
2015-06-21 05:37:43	Hanging	Night	76.289	93.134
2015-06-21 05:47:43	Hanging	Night	75.898	94.136
2015-06-21 05:57:43	Hanging	Night	75.508	95.292
2015-06-21 06:07:43	Hanging	Night	75.551	95.083
2015-06-21 06:17:43	Hanging	Night	75.81	94.528
2015-06-21 06:27:43	Hanging	Night	75.898	94.378
2015-06-21 06:37:43	Hanging	Night	76.028	94.181
2015-06-21 06:47:43	Hanging	Night	76.114	94.085
2015-06-21 06:57:43	Hanging	Night	76.289	94.19
2015-06-21 07:07:43	Hanging	Night	76.593	93.746
2015-06-21 07:17:43	Hanging	Night	76.942	93.441
2015-06-21 07:27:43	Hanging	Night	77.421	92.364
2015-06-21 07:37:43	Hanging	Night	78.033	91.489
2015-06-21 07:47:43	Hanging	Night	78.645	90.111
2015-06-21 07:57:43	Hanging	Night	79.216	88.715
2015-06-21 08:07:43	Hanging	Day	79.876	87.572
2015-06-21 08:17:43	Hanging	Day	80.625	85.047
2015-06-21 08:27:43	Hanging	Day	81.864	82.46
2015-06-21 08:37:43	Hanging	Day	82.931	79.988
2015-06-21 08:47:43	Hanging	Day	84.182	77.62
2015-06-21 08:57:43	Hanging	Day	85.082	75.239
2015-06-21 09:07:43	Hanging	Day	86.211	73.543
2015-06-21 09:17:43	Hanging	Day	86.799	68.865
2015-06-21 09:27:43	Hanging	Day	87.391	67.671
2015-06-21 09:37:43	Hanging	Day	88.259	65.232
2015-06-21 09:47:43	Hanging	Day	88.81	65.531
2015-06-21 09:57:43	Hanging	Day	89.407	65.216
2015-06-21 10:07:43	Hanging	Day	90.1	62.477
2015-06-21 10:17:43	Hanging	Day	90.612	60.292
2015-06-21 10:27:43	Hanging	Day	90.75	59.578
2015-06-21 10:37:43	Hanging	Day	90.657	62.433
2015-06-21 10:47:43	Hanging	Day	90.936	60.415
2015-06-21 10:57:43	Hanging	Day	91.355	60.009
2015-06-21 11:07:43	Hanging	Day	91.729	58.9
2015-06-21 11:17:43	Hanging	Day	91.495	56.365
2015-06-21 11:27:43	Hanging	Day	91.683	55.355
2015-06-21 11:37:43	Hanging	Day	92.244	55.945
2015-06-21 11:47:43	Hanging	Day	92.433	56.568
2015-06-21 11:57:43	Hanging	Day	93.47	53.431
2015-06-21 12:07:43	Hanging	Day	92.48	55.45
2015-06-21 12:17:43	Hanging	Day	93.801	53.618
2015-06-21 12:27:43	Hanging	Day	92.714	53.89
2015-06-21 12:37:43	Hanging	Day	93.423	56.552
2015-06-21 12:47:43	Hanging	Day	94.705	49.381
2015-06-21 12:57:43	Hanging	Day	93.659	54.028
2015-06-21 13:07:43	Hanging	Day	94.563	52.54
2015-06-21 13:17:43	Hanging	Day	94.372	50.995
2015-06-21 13:27:43	Hanging	Day	95.135	51.703
2015-06-21 13:37:43	Hanging	Day	93.659	52.732
2015-06-21 13:47:43	Hanging	Day	94.991	49.959
2015-06-21 13:57:43	Hanging	Day	96.048	49.936
2015-06-21 14:07:43	Hanging	Day	95.04	49.602
2015-06-21 14:17:43	Hanging	Day	95.855	48.343
2015-06-21 14:27:43	Hanging	Day	96.966	50.593
2015-06-21 14:37:43	Hanging	Day	97.16	48.234
2015-06-21 14:47:43	Hanging	Day	96.966	46.963
2015-06-21 14:57:43	Hanging	Day	97.063	47.632
2015-06-21 15:07:43	Hanging	Day	98.528	44.899
2015-06-21 15:17:43	Hanging	Day	97.209	45.882
2015-06-21 15:27:43	Hanging	Day	96.966	44.833
2015-06-21 15:37:43	Hanging	Day	95.616	47.93
2015-06-21 15:47:43	Hanging	Day	97.599	41.078
2015-06-21 15:57:43	Hanging	Day	97.014	43.598
2015-06-21 16:07:43	Hanging	Day	96.24	47.013
2015-06-21 16:17:43	Hanging	Day	95.567	45.442
2015-06-21 16:27:43	Hanging	Day	94.705	49.447
2015-06-21 16:37:43	Hanging	Day	96.24	46.781
2015-06-21 16:47:43	Hanging	Day	96.53	45.671
2015-06-21 16:57:43	Hanging	Day	95.616	48.853
2015-06-21 17:07:43	Hanging	Day	96.337	44.325
2015-06-21 17:17:43	Hanging	Day	96.048	44.674
2015-06-21 17:27:43	Hanging	Day	95.472	45.834
2015-06-21 17:37:43	Hanging	Day	96.87	46.093
2015-06-21 17:47:43	Hanging	Day	96.87	44.225
2015-06-21 17:57:43	Hanging	Day	97.111	43.638
2015-06-21 18:07:43	Hanging	Day	96.917	45.63
2015-06-21 18:17:43	Hanging	Day	96.579	45.94
2015-06-21 18:27:43	Hanging	Day	95.711	46.779
2015-06-21 18:37:43	Hanging	Day	93.186	52.535
2015-06-21 18:47:43	Hanging	Day	91.449	59.701
2015-06-21 18:57:43	Hanging	Day	89.776	61.446
2015-06-21 19:07:43	Hanging	Day	88.718	59.342
2015-06-21 19:17:43	Hanging	Day	87.028	60.392
2015-06-21 19:27:43	Hanging	Day	85.984	60.708
2015-06-21 19:37:43	Hanging	Day	84.452	64.539
2015-06-21 19:47:43	Hanging	Day	83.109	67.165
2015-06-21 19:57:43	Hanging	Day	82.263	69.654
2015-06-21 20:07:43	Hanging	Night	81.687	71.156
2015-06-21 20:17:43	Hanging	Night	81.288	70.756
2015-06-21 20:27:43	Hanging	Night	81.154	70.713
2015-06-21 20:37:43	Hanging	Night	80.89	72.594
2015-06-21 20:47:43	Hanging	Night	80.668	72.927
2015-06-21 20:57:43	Hanging	Night	80.492	75.624
2015-06-21 21:07:43	Hanging	Night	79.788	77.01
2015-06-21 21:17:43	Hanging	Night	79.261	79.505
2015-06-21 21:27:43	Hanging	Night	78.953	82.881
2015-06-21 21:37:43	Hanging	Night	78.559	82.121
2015-06-21 21:47:43	Hanging	Night	78.208	84.407
2015-06-21 21:57:43	Hanging	Night	77.815	85.571
2015-06-21 22:07:43	Hanging	Night	77.509	86.654
2015-06-21 22:17:43	Hanging	Night	77.203	87.981
2015-06-21 22:27:43	Hanging	Night	76.942	88.391
2015-06-21 22:37:43	Hanging	Night	76.681	88.911
2015-06-21 22:47:43	Hanging	Night	76.55	88.949
2015-06-21 22:57:43	Hanging	Night	76.246	89.985
2015-06-21 23:07:43	Hanging	Night	75.985	91.184
2015-06-21 23:17:43	Hanging	Night	75.637	91.902
2015-06-21 23:27:43	Hanging	Night	75.376	93.495
2015-06-21 23:37:43	Hanging	Night	75.16	93.546
2015-06-21 23:47:43	Hanging	Night	75.029	93.095
2015-06-21 23:57:43	Hanging	Night	75.029	94.041
2015-06-22 00:07:43	Hanging	Night	75.16	93.14
2015-06-22 00:17:43	Hanging	Night	74.943	94.11
2015-06-22 00:27:43	Hanging	Night	74.727	94.322
2015-06-22 00:37:43	Hanging	Night	74.727	94.43
2015-06-22 00:47:43	Hanging	Night	74.467	95.305
2015-06-22 00:57:43	Hanging	Night	74.206	95.723
2015-06-22 01:07:43	Hanging	Night	74.077	95.998
2015-06-22 01:17:43	Hanging	Night	74.163	95.396
2015-06-22 01:27:43	Hanging	Night	74.206	95.081
2015-06-22 01:37:43	Hanging	Night	73.99	95.852
2015-06-22 01:47:43	Hanging	Night	73.861	96.314
2015-06-22 01:57:43	Hanging	Night	73.645	96.734
2015-06-22 02:07:43	Hanging	Night	73.472	97.081
2015-06-22 02:17:43	Hanging	Night	73.299	97.532
2015-06-22 02:27:43	Hanging	Night	73.17	97.83
2015-06-22 02:37:43	Hanging	Night	73.04	98.128
2015-06-22 02:47:43	Hanging	Night	72.869	98.26
2015-06-22 02:57:43	Hanging	Night	72.696	98.603
2015-06-22 03:07:43	Hanging	Night	72.567	98.794
2015-06-22 03:17:43	Hanging	Night	72.523	99.05
2015-06-22 03:27:43	Hanging	Night	72.523	99.312
2015-06-22 03:37:43	Hanging	Night	72.523	99.443
2015-06-22 03:47:43	Hanging	Night	72.437	99.456
2015-06-22 03:57:43	Hanging	Night	72.307	99.698
2015-06-22 04:07:43	Hanging	Night	72.178	99.887
2015-06-22 04:17:43	Hanging	Night	72.136	99.985
2015-06-22 04:27:43	Hanging	Night	72.093	100
2015-06-22 04:37:43	Hanging	Night	72.05	100
2015-06-22 04:47:43	Hanging	Night	72.093	100
2015-06-22 04:57:43	Hanging	Night	72.351	100
2015-06-22 05:07:43	Hanging	Night	72.48	100
2015-06-22 05:17:43	Hanging	Night	72.437	100
2015-06-22 05:27:43	Hanging	Night	72.437	100
2015-06-22 05:37:43	Hanging	Night	72.351	100
2015-06-22 05:47:43	Hanging	Night	72.61	100
2015-06-22 05:57:43	Hanging	Night	72.523	100
2015-06-22 06:07:43	Hanging	Night	72.523	100
2015-06-22 06:17:43	Hanging	Night	72.48	100
2015-06-22 06:27:43	Hanging	Night	72.394	100
2015-06-22 06:37:43	Hanging	Night	72.394	100
2015-06-22 06:47:43	Hanging	Night	72.48	100
2015-06-22 06:57:43	Hanging	Night	72.783	100
2015-06-22 07:07:43	Hanging	Night	73.213	100
2015-06-22 07:17:43	Hanging	Night	73.688	100
2015-06-22 07:27:43	Hanging	Night	74.338	98.741
2015-06-22 07:37:43	Hanging	Night	75.247	96.326
2015-06-22 07:47:43	Hanging	Night	76.028	93.45
2015-06-22 07:57:43	Hanging	Night	76.768	92.029
2015-06-22 08:07:43	Hanging	Day	77.684	89.209
2015-06-22 08:17:43	Hanging	Day	78.602	86.569
2015-06-22 08:27:43	Hanging	Day	80.139	84.107
2015-06-22 08:37:43	Hanging	Day	81.111	80.153
2015-06-22 08:47:43	Hanging	Day	82.798	78.984
2015-06-22 08:57:43	Hanging	Day	83.691	78.326
2015-06-22 09:07:43	Hanging	Day	84.632	76.197
2015-06-22 09:17:43	Hanging	Day	85.442	73.79
2015-06-22 09:27:43	Hanging	Day	85.984	73.639
2015-06-22 09:37:43	Hanging	Day	86.754	71.979
2015-06-22 09:47:43	Hanging	Day	87.436	70.569
2015-06-22 09:57:43	Hanging	Day	89.085	67.835
2015-06-22 10:07:43	Hanging	Day	89.546	68.432
2015-06-22 10:17:43	Hanging	Day	89.962	64.74
2015-06-22 10:27:43	Hanging	Day	90.797	62.978
2015-06-22 10:37:43	Hanging	Day	90.982	62.18
2015-06-22 10:47:43	Hanging	Day	91.823	60.996
2015-06-22 10:57:43	Hanging	Day	92.714	57.231
2015-06-22 11:07:43	Hanging	Day	92.903	57.374
2015-06-22 11:17:43	Hanging	Day	92.667	59.455
2015-06-22 11:27:43	Hanging	Day	93.375	56.804
2015-06-22 11:37:43	Hanging	Day	93.564	55.793
2015-06-22 11:47:43	Hanging	Day	93.423	53.103
2015-06-22 11:57:43	Hanging	Day	93.897	55.819
2015-06-22 12:07:43	Hanging	Day	94.514	52.504
2015-06-22 12:17:43	Hanging	Day	94.467	54.575
2015-06-22 12:27:43	Hanging	Day	94.849	56.409
2015-06-22 12:37:43	Hanging	Day	95.904	52.184
2015-06-22 12:47:43	Hanging	Day	97.063	50.008
2015-06-22 12:57:43	Hanging	Day	95.76	51.095
2015-06-22 13:07:43	Hanging	Day	94.419	53.146
2015-06-22 13:17:43	Hanging	Day	93.139	56.529
2015-06-22 13:27:43	Hanging	Day	94.323	52.88
2015-06-22 13:37:43	Hanging	Day	96.435	50.358
2015-06-22 13:47:43	Hanging	Day	96.676	48.465
2015-06-22 13:57:43	Hanging	Day	95.518	48.583
2015-06-22 14:07:43	Hanging	Day	95.662	50.466
2015-06-22 14:17:43	Hanging	Day	96.822	49.465
2015-06-22 14:27:43	Hanging	Day	97.111	47.702
2015-06-22 14:37:43	Hanging	Day	96.773	49.297
2015-06-22 14:47:43	Hanging	Day	97.745	45.55
2015-06-22 14:57:43	Hanging	Day	96.627	46.641
2015-06-22 15:07:43	Hanging	Day	95.952	48.712
2015-06-22 15:17:43	Hanging	Day	97.745	48.275
2015-06-22 15:27:43	Hanging	Day	98.233	43.775
2015-06-22 15:37:43	Hanging	Day	97.745	43.678
2015-06-22 15:47:43	Hanging	Day	99.07	41.604
2015-06-22 15:57:43	Hanging	Day	98.429	43.888
2015-06-22 16:07:43	Hanging	Day	97.891	43.519
2015-06-22 16:17:43	Hanging	Day	88.03	36.791
2015-06-22 16:27:43	Hanging	Day	81.909	44.292
2015-06-22 16:37:43	Hanging	Day	80.008	47.992
2015-06-22 16:47:43	Hanging	Day	78.69	48.542
2015-06-22 16:57:43	Hanging	Day	78.121	49.558
2015-06-22 17:07:43	Hanging	Day	78.076	49.747
2015-06-17 09:53:45	Outside	Day	74.856	60.046
2015-06-17 10:03:45	Outside	Day	74.813	58.224
2015-06-17 10:13:45	Outside	Day	74.424	59.732
2015-06-17 10:23:45	Outside	Day	82.441	79.931
2015-06-17 10:33:45	Outside	Day	91.823	57.286
2015-06-17 10:43:45	Outside	Day	95.135	51.442
2015-06-17 10:53:45	Outside	Day	95.806	51.883
2015-06-17 11:03:45	Outside	Day	96.579	51.613
2015-06-17 11:13:45	Outside	Day	96.917	48.284
2015-06-17 11:23:45	Outside	Day	97.16	48.069
2015-06-17 11:33:45	Outside	Day	96.87	47.818
2015-06-17 11:43:45	Outside	Day	96.481	50.853
2015-06-17 11:53:45	Outside	Day	96.822	50.024
2015-06-17 12:03:45	Outside	Day	97.403	47.788
2015-06-17 12:13:45	Outside	Day	99.316	44.279
2015-06-17 12:23:45	Outside	Day	100.807	45.448
2015-06-17 12:33:45	Outside	Day	102.925	37.873
2015-06-17 12:43:45	Outside	Day	103.795	41.92
2015-06-17 12:53:45	Outside	Day	105.031	37.85
2015-06-17 13:03:45	Outside	Day	105.656	35.463
2015-06-17 13:13:45	Outside	Day	103.948	42.167
2015-06-17 13:23:45	Outside	Day	108.189	34.826
2015-06-17 13:33:45	Outside	Day	109.747	33.75
2015-06-17 13:43:45	Outside	Day	111.607	32.397
2015-06-17 13:53:45	Outside	Day	110.127	32.539
2015-06-17 14:03:45	Outside	Day	111.996	28.159
2015-06-17 14:13:45	Outside	Day	111.828	29.931
2015-06-17 14:23:45	Outside	Day	111.94	29.9
2015-06-17 14:33:45	Outside	Day	109.965	32.461
2015-06-17 14:43:45	Outside	Day	107.708	31.793
2015-06-17 14:53:45	Outside	Day	109.801	32.594
2015-06-17 15:03:45	Outside	Day	110.237	32.122
2015-06-17 15:13:45	Outside	Day	113.446	27.218
2015-06-17 15:23:45	Outside	Day	113.502	26.216
2015-06-17 15:33:45	Outside	Day	111.553	32.395
2015-06-17 15:43:45	Outside	Day	105.552	34.833
2015-06-17 15:53:45	Outside	Day	97.551	45.604
2015-06-17 16:03:45	Outside	Day	96.724	45.95
2015-06-17 16:13:45	Outside	Day	95.184	51.282
2015-06-17 16:23:45	Outside	Day	95.855	54.909
2015-06-17 16:33:45	Outside	Day	95.855	51.495
2015-06-17 16:43:45	Outside	Day	99.118	44.502
2015-06-17 16:53:45	Outside	Day	100.956	44.551
2015-06-17 17:03:45	Outside	Day	104.308	37.466
2015-06-17 17:13:45	Outside	Day	103.078	41.979
2015-06-17 17:23:45	Outside	Day	104.41	40.012
2015-06-17 17:33:45	Outside	Day	107.602	35.354
2015-06-17 17:43:45	Outside	Day	98.479	39.775
2015-06-17 17:53:45	Outside	Day	79.788	80.546
2015-06-17 18:03:45	Outside	Day	72.61	96.319
2015-06-17 18:13:45	Outside	Day	73.213	99.939
2015-06-17 18:23:45	Outside	Day	75.853	100
2015-06-17 18:33:45	Outside	Day	76.811	100
2015-06-17 18:43:45	Outside	Day	77.16	100
2015-06-17 18:53:45	Outside	Day	77.727	100
2015-06-17 19:03:45	Outside	Day	77.727	100
2015-06-17 19:13:45	Outside	Day	76.986	99.556
2015-06-17 19:23:45	Outside	Day	76.768	100
2015-06-17 19:33:45	Outside	Day	77.335	100
2015-06-17 19:43:45	Outside	Day	77.859	100
2015-06-17 19:53:45	Outside	Day	78.076	100
2015-06-17 20:03:45	Outside	Day	77.99	100
2015-06-17 20:13:45	Outside	Night	77.99	100
2015-06-17 20:23:45	Outside	Night	78.339	100
2015-06-17 20:33:45	Outside	Night	78.382	100
2015-06-17 20:43:45	Outside	Night	78.208	100
2015-06-17 20:53:45	Outside	Night	78.208	100
2015-06-17 21:03:45	Outside	Night	78.076	100
2015-06-17 21:13:45	Outside	Night	77.99	100
2015-06-17 21:23:45	Outside	Night	77.945	100
2015-06-17 21:33:45	Outside	Night	77.639	100
2015-06-17 21:43:45	Outside	Night	77.596	100
2015-06-17 21:53:45	Outside	Night	77.464	100
2015-06-17 22:03:45	Outside	Night	77.072	100
2015-06-17 22:13:45	Outside	Night	77.292	100
2015-06-17 22:23:45	Outside	Night	77.16	100
2015-06-17 22:33:45	Outside	Night	77.292	100
2015-06-17 22:43:45	Outside	Night	76.636	100
2015-06-17 22:53:45	Outside	Night	75.204	100
2015-06-17 23:03:45	Outside	Night	74.727	100
2015-06-17 23:13:45	Outside	Night	74.511	100
2015-06-17 23:23:45	Outside	Night	74.295	100
2015-06-17 23:33:45	Outside	Night	74.206	100
2015-06-17 23:43:45	Outside	Night	73.645	100
2015-06-17 23:53:45	Outside	Night	73.688	100
2015-06-18 00:03:45	Outside	Night	73.472	100
2015-06-18 00:13:45	Outside	Night	73.645	100
2015-06-18 00:23:45	Outside	Night	73.429	100
2015-06-18 00:33:45	Outside	Night	73.17	100
2015-06-18 00:43:45	Outside	Night	73.17	100
2015-06-18 00:53:45	Outside	Night	73.213	100
2015-06-18 01:03:45	Outside	Night	73.472	100
2015-06-18 01:13:45	Outside	Night	73.558	100
2015-06-18 01:23:45	Outside	Night	73.558	100
2015-06-18 01:33:45	Outside	Night	73.299	100
2015-06-18 01:43:45	Outside	Night	73.126	100
2015-06-18 01:53:45	Outside	Night	73.126	100
2015-06-18 02:03:45	Outside	Night	72.997	100
2015-06-18 02:13:45	Outside	Night	72.869	100
2015-06-18 02:23:45	Outside	Night	72.696	100
2015-06-18 02:33:45	Outside	Night	72.783	100
2015-06-18 02:43:45	Outside	Night	72.783	100
2015-06-18 02:53:45	Outside	Night	72.653	100
2015-06-18 03:03:45	Outside	Night	72.696	100
2015-06-18 03:13:45	Outside	Night	72.61	100
2015-06-18 03:23:45	Outside	Night	72.307	100
2015-06-18 03:33:45	Outside	Night	72.61	100
2015-06-18 03:43:45	Outside	Night	72.221	100
2015-06-18 03:53:45	Outside	Night	72.264	100
2015-06-18 04:03:45	Outside	Night	72.221	100
2015-06-18 04:13:45	Outside	Night	72.136	100
2015-06-18 04:23:45	Outside	Night	72.264	100
2015-06-18 04:33:45	Outside	Night	71.964	100
2015-06-18 04:43:45	Outside	Night	71.877	100
2015-06-18 04:53:45	Outside	Night	71.92	100
2015-06-18 05:03:45	Outside	Night	71.748	100
2015-06-18 05:13:45	Outside	Night	71.62	100
2015-06-18 05:23:45	Outside	Night	71.877	100
2015-06-18 05:33:45	Outside	Night	71.577	100
2015-06-18 05:43:45	Outside	Night	71.361	100
2015-06-18 05:53:45	Outside	Night	71.404	100
2015-06-18 06:03:45	Outside	Night	71.404	100
2015-06-18 06:13:45	Outside	Night	70.974	100
2015-06-18 06:23:45	Outside	Night	70.974	100
2015-06-18 06:33:45	Outside	Night	71.06	100
2015-06-18 06:43:45	Outside	Night	71.231	100
2015-06-18 06:53:45	Outside	Night	71.62	100
2015-06-18 07:03:45	Outside	Night	72.178	100
2015-06-18 07:13:45	Outside	Night	72.783	100
2015-06-18 07:23:45	Outside	Night	73.429	100
2015-06-18 07:33:45	Outside	Night	74.077	100
2015-06-18 07:43:45	Outside	Night	74.511	100
2015-06-18 07:53:45	Outside	Night	74.554	100
2015-06-18 08:03:45	Outside	Night	75.029	100
2015-06-18 08:13:45	Outside	Day	75.42	100
2015-06-18 08:23:45	Outside	Day	75.942	100
2015-06-18 08:33:45	Outside	Day	76.507	100
2015-06-18 08:43:45	Outside	Day	78.733	100
2015-06-18 08:53:45	Outside	Day	79.788	100
2015-06-18 09:03:45	Outside	Day	81.244	100
2015-06-18 09:13:45	Outside	Day	81.864	99.105
2015-06-18 09:23:45	Outside	Day	81.687	99.988
2015-06-18 09:33:45	Outside	Day	82.575	99.504
2015-06-18 09:43:45	Outside	Day	83.242	99.147
2015-06-18 09:53:45	Outside	Day	84.137	100
2015-06-18 10:03:45	Outside	Day	86.211	96.975
2015-06-18 10:13:45	Outside	Day	86.391	96.234
2015-06-18 10:23:45	Outside	Day	86.346	94.633
2015-06-18 10:33:45	Outside	Day	87.3	91.735
2015-06-18 10:43:45	Outside	Day	87.894	92.792
2015-06-18 10:53:45	Outside	Day	88.167	90.193
2015-06-18 11:03:45	Outside	Day	88.855	88.725
2015-06-18 11:13:45	Outside	Day	89.87	77.071
2015-06-18 11:23:45	Outside	Day	90.379	70.653
2015-06-18 11:33:45	Outside	Day	91.17	62.008
2015-06-18 11:43:45	Outside	Day	91.308	64.21
2015-06-18 11:53:45	Outside	Day	92.291	56.685
2015-06-18 12:03:45	Outside	Day	93.234	54.414
2015-06-18 12:13:45	Outside	Day	94.181	57.958
2015-06-18 12:23:45	Outside	Day	95.472	54.07
2015-06-18 12:33:45	Outside	Day	96.24	51.36
2015-06-18 12:43:45	Outside	Day	97.5	47.098
2015-06-18 12:53:45	Outside	Day	98.038	45.169
2015-06-18 13:03:45	Outside	Day	98.872	44.52
2015-06-18 13:13:45	Outside	Day	98.773	41.519
2015-06-18 13:23:45	Outside	Day	99.217	42.457
2015-06-18 13:33:45	Outside	Day	99.464	43.483
2015-06-18 13:43:45	Outside	Day	99.167	49.365
2015-06-18 13:53:45	Outside	Day	99.266	48.644
2015-06-18 14:03:45	Outside	Day	99.712	46.413
2015-06-18 14:13:45	Outside	Day	98.971	43.216
2015-06-18 14:23:45	Outside	Day	100.908	38.481
2015-06-18 14:33:45	Outside	Day	102.569	35.926
2015-06-18 14:43:45	Outside	Day	102.976	34.772
2015-06-18 14:53:45	Outside	Day	102.367	38.631
2015-06-18 15:03:45	Outside	Day	103.435	36.075
2015-06-18 15:13:45	Outside	Day	103.129	41.982
2015-06-18 15:23:45	Outside	Day	105.552	33.092
2015-06-18 15:33:45	Outside	Day	105.499	33.089
2015-06-18 15:43:45	Outside	Day	106.074	30.172
2015-06-18 15:53:45	Outside	Day	106.282	31.236
2015-06-18 16:03:45	Outside	Day	105.865	31.392
2015-06-18 16:13:45	Outside	Day	106.178	29.507
2015-06-18 16:23:45	Outside	Day	105.084	32.126
2015-06-18 16:33:45	Outside	Day	102.976	36.327
2015-06-18 16:43:45	Outside	Day	105.708	32.015
2015-06-18 16:53:45	Outside	Day	106.862	28.724
2015-06-18 17:03:45	Outside	Day	107.231	30.47
2015-06-18 17:13:45	Outside	Day	107.656	31.052
2015-06-18 17:23:45	Outside	Day	107.231	31.771
2015-06-18 17:33:45	Outside	Day	107.179	29.091
2015-06-18 17:43:45	Outside	Day	106.493	30.437
2015-06-18 17:53:45	Outside	Day	105.76	31.212
2015-06-18 18:03:45	Outside	Day	106.074	32.767
2015-06-18 18:13:45	Outside	Day	106.651	31.639
2015-06-18 18:23:45	Outside	Day	105.395	35.033
2015-06-18 18:33:45	Outside	Day	104.929	35.426
2015-06-18 18:43:45	Outside	Day	104.565	34.714
2015-06-18 18:53:45	Outside	Day	103.64	40.992
2015-06-18 19:03:45	Outside	Day	102.114	40.971
2015-06-18 19:13:45	Outside	Day	100.458	41.382
2015-06-18 19:23:45	Outside	Day	98.92	48.753
2015-06-18 19:33:45	Outside	Day	96.87	54.145
2015-06-18 19:43:45	Outside	Day	94.609	58.632
2015-06-18 19:53:45	Outside	Day	91.355	64.682
2015-06-18 20:03:45	Outside	Day	87.665	70.683
2015-06-18 20:13:45	Outside	Night	85.307	77.01
2015-06-18 20:23:45	Outside	Night	83.914	79.491
2015-06-18 20:33:45	Outside	Night	83.287	76.55
2015-06-18 20:43:45	Outside	Night	85.712	68.149
2015-06-18 20:53:45	Outside	Night	85.894	66.057
2015-06-18 21:03:45	Outside	Night	85.082	65.704
2015-06-18 21:13:45	Outside	Night	83.869	69.121
2015-06-18 21:23:45	Outside	Night	82.218	77.926
2015-06-18 21:33:45	Outside	Night	80.935	80.854
2015-06-18 21:43:45	Outside	Night	80.139	82.625
2015-06-18 21:53:45	Outside	Night	80.051	79.856
2015-06-18 22:03:45	Outside	Night	79.347	84.605
2015-06-18 22:13:45	Outside	Night	78.602	84.937
2015-06-18 22:23:45	Outside	Night	78.076	85.772
2015-06-18 22:33:45	Outside	Night	77.727	88.993
2015-06-18 22:43:45	Outside	Night	77.596	88.588
2015-06-18 22:53:45	Outside	Night	77.378	87.279
2015-06-18 23:03:45	Outside	Night	77.553	87.803
2015-06-18 23:13:45	Outside	Night	77.247	89.87
2015-06-18 23:23:45	Outside	Night	78.427	85.394
2015-06-18 23:33:45	Outside	Night	79.041	81.778
2015-06-18 23:43:45	Outside	Night	79.128	82.418
2015-06-18 23:53:45	Outside	Night	78.382	87.017
2015-06-19 00:03:45	Outside	Night	77.639	88.843
2015-06-19 00:13:45	Outside	Night	77.16	89.803
2015-06-19 00:23:45	Outside	Night	77.029	91.791
2015-06-19 00:33:45	Outside	Night	77.247	90.256
2015-06-19 00:43:45	Outside	Night	77.072	91.496
2015-06-19 00:53:45	Outside	Night	76.899	92.946
2015-06-19 01:03:45	Outside	Night	76.636	92.692
2015-06-19 01:13:45	Outside	Night	76.332	93.709
2015-06-19 01:23:45	Outside	Night	76.028	94.559
2015-06-19 01:33:45	Outside	Night	75.81	95.04
2015-06-19 01:43:45	Outside	Night	75.551	95.567
2015-06-19 01:53:45	Outside	Night	75.247	96.059
2015-06-19 02:03:45	Outside	Night	75.117	96.734
2015-06-19 02:13:45	Outside	Night	74.899	97.448
2015-06-19 02:23:45	Outside	Night	74.64	97.622
2015-06-19 02:33:45	Outside	Night	74.597	98.41
2015-06-19 02:43:45	Outside	Night	74.511	98.397
2015-06-19 02:53:45	Outside	Night	74.295	98.629
2015-06-19 03:03:45	Outside	Night	74.25	99.044
2015-06-19 03:13:45	Outside	Night	74.163	99.136
2015-06-19 03:23:45	Outside	Night	73.99	99.374
2015-06-19 03:33:45	Outside	Night	74.424	99.806
2015-06-19 03:43:45	Outside	Night	74.424	98.806
2015-06-19 03:53:45	Outside	Night	74.64	98.891
2015-06-19 04:03:45	Outside	Night	74.943	97.374
2015-06-19 04:13:45	Outside	Night	75.376	95.622
2015-06-19 04:23:45	Outside	Night	74.511	97.072
2015-06-19 04:33:45	Outside	Night	73.904	98.255
2015-06-19 04:43:45	Outside	Night	73.558	98.784
2015-06-19 04:53:45	Outside	Night	73.126	99.428
2015-06-19 05:03:45	Outside	Night	73.04	99.86
2015-06-19 05:13:45	Outside	Night	72.955	100
2015-06-19 05:23:45	Outside	Night	72.783	100
2015-06-19 05:33:45	Outside	Night	72.567	100
2015-06-19 05:43:45	Outside	Night	72.351	100
2015-06-19 05:53:45	Outside	Night	72.351	100
2015-06-19 06:03:45	Outside	Night	72.307	100
2015-06-19 06:13:45	Outside	Night	72.136	100
2015-06-19 06:23:45	Outside	Night	72.093	100
2015-06-19 06:33:45	Outside	Night	72.05	100
2015-06-19 06:43:45	Outside	Night	72.136	100
2015-06-19 06:53:45	Outside	Night	72.264	100
2015-06-19 07:03:45	Outside	Night	72.739	100
2015-06-19 07:13:45	Outside	Night	73.386	100
2015-06-19 07:23:45	Outside	Night	74.12	100
2015-06-19 07:33:45	Outside	Night	74.899	100
2015-06-19 07:43:45	Outside	Night	75.767	100
2015-06-19 07:53:45	Outside	Night	76.986	98.815
2015-06-19 08:03:45	Outside	Night	77.99	95.321
2015-06-19 08:13:45	Outside	Day	78.777	89.214
2015-06-19 08:23:45	Outside	Day	79.831	85.542
2015-06-19 08:33:45	Outside	Day	81.199	81.029
2015-06-19 08:43:45	Outside	Day	83.332	78.169
2015-06-19 08:53:45	Outside	Day	85.172	72.535
2015-06-19 09:03:45	Outside	Day	85.849	69.53
2015-06-19 09:13:45	Outside	Day	87.939	66.712
2015-06-19 09:23:45	Outside	Day	85.757	70.489
2015-06-19 09:33:45	Outside	Day	85.894	66.823
2015-06-19 09:43:45	Outside	Day	86.527	69.051
2015-06-19 09:53:45	Outside	Day	87.573	66.124
2015-06-19 10:03:45	Outside	Day	88.488	64.759
2015-06-19 10:13:45	Outside	Day	88.855	64.731
2015-06-19 10:23:45	Outside	Day	88.443	63.855
2015-06-19 10:33:45	Outside	Day	88.626	65.39
2015-06-19 10:43:45	Outside	Day	89.177	64.109
2015-06-19 10:53:45	Outside	Day	89.454	64.538
2015-06-19 11:03:45	Outside	Day	90.009	64.029
2015-06-19 11:13:45	Outside	Day	90.009	61.09
2015-06-19 11:23:45	Outside	Day	90.75	59.673
2015-06-19 11:33:45	Outside	Day	91.917	59.297
2015-06-19 11:43:45	Outside	Day	91.776	63.504
2015-06-19 11:53:45	Outside	Day	94.8	57.112
2015-06-19 12:03:45	Outside	Day	94.896	56.252
2015-06-19 12:13:45	Outside	Day	95.328	52.434
2015-06-19 12:23:45	Outside	Day	94.753	52.489
2015-06-19 12:33:45	Outside	Day	95.23	51.384
2015-06-19 12:43:45	Outside	Day	95.662	51.742
2015-06-19 12:53:45	Outside	Day	95.952	49.436
2015-06-19 13:03:45	Outside	Day	95.806	49.426
2015-06-19 13:13:45	Outside	Day	96.24	48.897
2015-06-19 13:23:45	Outside	Day	96.676	46.81
2015-06-19 13:33:45	Outside	Day	97.939	44.628
2015-06-19 13:43:45	Outside	Day	97.063	49.218
2015-06-19 13:53:45	Outside	Day	99.118	43.696
2015-06-19 14:03:45	Outside	Day	98.332	46.622
2015-06-19 14:13:45	Outside	Day	99.415	43.412
2015-06-19 14:23:45	Outside	Day	99.266	43.235
2015-06-19 14:33:45	Outside	Day	99.266	42.763
2015-06-19 14:43:45	Outside	Day	97.209	45.249
2015-06-19 14:53:45	Outside	Day	100.857	39.093
2015-06-19 15:03:45	Outside	Day	99.167	42.15
2015-06-19 15:13:45	Outside	Day	100.009	41.356
2015-06-19 15:23:45	Outside	Day	102.063	38.511
2015-06-19 15:33:45	Outside	Day	101.761	37.501
2015-06-19 15:43:45	Outside	Day	103.334	39.027
2015-06-19 15:53:45	Outside	Day	102.772	37.59
2015-06-19 16:03:45	Outside	Day	102.164	38.037
2015-06-19 16:13:45	Outside	Day	102.772	35.799
2015-06-19 16:23:45	Outside	Day	102.114	37.039
2015-06-19 16:33:45	Outside	Day	103.487	34.451
2015-06-19 16:43:45	Outside	Day	101.912	38.16
2015-06-19 16:53:45	Outside	Day	100.956	36.599
2015-06-19 17:03:45	Outside	Day	101.71	37.875
2015-06-19 17:13:45	Outside	Day	100.756	38.302
2015-06-19 17:23:45	Outside	Day	102.114	37.485
2015-06-19 17:33:45	Outside	Day	100.159	36.076
2015-06-19 17:43:45	Outside	Day	100.108	35.867
2015-06-19 17:53:45	Outside	Day	100.706	37.444
2015-06-19 18:03:45	Outside	Day	99.464	37.034
2015-06-19 18:13:45	Outside	Day	99.464	36.794
2015-06-19 18:23:45	Outside	Day	99.563	36.148
2015-06-19 18:33:45	Outside	Day	99.07	38.141
2015-06-19 18:43:45	Outside	Day	98.676	38.323
2015-06-19 18:53:45	Outside	Day	98.676	37.436
2015-06-19 19:03:45	Outside	Day	98.528	40.49
2015-06-19 19:13:45	Outside	Day	97.99	38.421
2015-06-19 19:23:45	Outside	Day	98.332	40.139
2015-06-19 19:33:45	Outside	Day	97.745	41.727
2015-06-19 19:43:45	Outside	Day	96.579	43.605
2015-06-19 19:53:45	Outside	Day	94.8	52.98
2015-06-19 20:03:45	Outside	Day	92.057	57.017
2015-06-19 20:13:45	Outside	Night	89.638	61.748
2015-06-19 20:23:45	Outside	Night	86.391	68.946
2015-06-19 20:33:45	Outside	Night	83.691	75.975
2015-06-19 20:43:45	Outside	Night	81.952	80.569
2015-06-19 20:53:45	Outside	Night	80.713	82.608
2015-06-19 21:03:45	Outside	Night	79.612	86.809
2015-06-19 21:13:45	Outside	Night	78.91	90.007
2015-06-19 21:23:45	Outside	Night	78.514	90.673
2015-06-19 21:33:45	Outside	Night	78.165	93.011
2015-06-19 21:43:45	Outside	Night	77.99	93.94
2015-06-19 21:53:45	Outside	Night	77.859	94.383
2015-06-19 22:03:45	Outside	Night	77.553	94.665
2015-06-19 22:13:45	Outside	Night	77.16	95.634
2015-06-19 22:23:45	Outside	Night	77.639	95.325
2015-06-19 22:33:45	Outside	Night	78.733	87.705
2015-06-19 22:43:45	Outside	Night	78.69	86.944
2015-06-19 22:53:45	Outside	Night	78.733	85.939
2015-06-19 23:03:45	Outside	Night	78.121	87.486
2015-06-19 23:13:45	Outside	Night	78.076	87.034
2015-06-19 23:23:45	Outside	Night	78.251	85.991
2015-06-19 23:33:45	Outside	Night	78.208	85.62
2015-06-19 23:43:45	Outside	Night	77.596	88.199
2015-06-19 23:53:45	Outside	Night	76.811	90.802
2015-06-20 00:03:45	Outside	Night	75.985	93.85
2015-06-20 00:13:45	Outside	Night	75.637	94.396
2015-06-20 00:23:45	Outside	Night	75.29	95.583
2015-06-20 00:33:45	Outside	Night	74.727	96.678
2015-06-20 00:43:45	Outside	Night	74.554	97.768
2015-06-20 00:53:45	Outside	Night	74.381	98.14
2015-06-20 01:03:45	Outside	Night	74.295	98.629
2015-06-20 01:13:45	Outside	Night	74.206	98.537
2015-06-20 01:23:45	Outside	Night	74.12	98.999
2015-06-20 01:33:45	Outside	Night	74.077	99.334
2015-06-20 01:43:45	Outside	Night	73.861	99.354
2015-06-20 01:53:45	Outside	Night	73.731	99.387
2015-06-20 02:03:45	Outside	Night	73.645	99.977
2015-06-20 02:13:45	Outside	Night	73.558	99.833
2015-06-20 02:23:45	Outside	Night	73.386	99.807
2015-06-20 02:33:45	Outside	Night	73.213	99.834
2015-06-20 02:43:45	Outside	Night	73.04	100
2015-06-20 02:53:45	Outside	Night	72.912	100
2015-06-20 03:03:45	Outside	Night	72.783	100
2015-06-20 03:13:45	Outside	Night	72.696	100
2015-06-20 03:23:45	Outside	Night	72.523	100
2015-06-20 03:33:45	Outside	Night	72.523	100
2015-06-20 03:43:45	Outside	Night	72.523	100
2015-06-20 03:53:45	Outside	Night	72.523	100
2015-06-20 04:03:45	Outside	Night	72.437	100
2015-06-20 04:13:45	Outside	Night	72.351	100
2015-06-20 04:23:45	Outside	Night	72.351	100
2015-06-20 04:33:45	Outside	Night	72.307	100
[truncated: 364 more rows]
