# Supplementary material for: Diel periodicity of Drosophila suzukii (Diptera: Drosophilidae) under field conditions
Source: PLoS One. 2017 Feb 10;12(2):e0171718. doi: 10.1371/journal.pone.0171718 (PMC5302832; doi:10.1371/journal.pone.0171718)
Supplement: S2 Table — (XLSX) [file pone.0171718.s002.xlsx]

## Sheet: S2 Table
#	Date	Temp	RH	Quadrant	Time of Day	6-hr Periods
1	2016-06-25 21:00:00	81.687	78.769	Inside	Night	Dusk
2	2016-06-25 21:10:00	82.085	70.178	Inside	Night	Dusk
3	2016-06-25 21:20:00	82.753	68.223	Inside	Night	Dusk
4	2016-06-25 21:30:00	82.62	67.998	Inside	Night	Dusk
5	2016-06-25 21:40:00	81.997	72.502	Inside	Night	Dusk
6	2016-06-25 21:50:00	81.111	78.092	Inside	Night	Dusk
7	2016-06-25 22:00:00	80.272	79.564	Inside	Night	Dusk
8	2016-06-25 22:10:00	79.567	80.06	Inside	Night	Dusk
9	2016-06-25 22:20:00	79.128	81.789	Inside	Night	Dusk
10	2016-06-25 22:30:00	78.645	84.688	Inside	Night	Dusk
11	2016-06-25 22:40:00	78.251	85.991	Inside	Night	Dusk
12	2016-06-25 22:50:00	77.859	86.558	Inside	Night	Dusk
13	2016-06-25 23:00:00	77.464	87.207	Inside	Night	Dusk
14	2016-06-25 23:10:00	77.117	88.968	Inside	Night	Dusk
15	2016-06-25 23:20:00	77.029	90.144	Inside	Night	Dusk
16	2016-06-25 23:30:00	77.072	91.331	Inside	Night	Dusk
17	2016-06-25 23:40:00	77.203	90.167	Inside	Night	Night
18	2016-06-25 23:50:00	76.986	89.752	Inside	Night	Night
19	2016-06-26	76.854	90.973	Inside	Night	Night
20	2016-06-26 00:10:00	76.725	92.459	Inside	Night	Night
21	2016-06-26 00:20:00	76.725	92.65	Inside	Night	Night
22	2016-06-26 00:30:00	76.899	94.005	Inside	Night	Night
23	2016-06-26 00:40:00	76.899	93.001	Inside	Night	Night
24	2016-06-26 00:50:00	77.509	86.346	Inside	Night	Night
25	2016-06-26 01:00:00	77.945	83.554	Inside	Night	Night
26	2016-06-26 01:10:00	77.859	83.685	Inside	Night	Night
27	2016-06-26 01:20:00	77.203	86.167	Inside	Night	Night
28	2016-06-26 01:30:00	76.636	89.182	Inside	Night	Night
29	2016-06-26 01:40:00	76.071	90.209	Inside	Night	Night
30	2016-06-26 01:50:00	75.681	92.507	Inside	Night	Night
31	2016-06-26 02:00:00	75.594	92.739	Inside	Night	Night
32	2016-06-26 02:10:00	75.333	94.353	Inside	Night	Night
33	2016-06-26 02:20:00	75.16	94.598	Inside	Night	Night
34	2016-06-26 02:30:00	75.029	92.987	Inside	Night	Night
35	2016-06-26 02:40:00	74.856	93.612	Inside	Night	Night
36	2016-06-26 02:50:00	74.813	94.684	Inside	Night	Night
37	2016-06-26 03:00:00	74.899	94.857	Inside	Night	Night
38	2016-06-26 03:10:00	74.856	94.985	Inside	Night	Night
39	2016-06-26 03:20:00	74.899	95.742	Inside	Night	Night
40	2016-06-26 03:30:00	75.029	95.278	Inside	Night	Night
41	2016-06-26 03:40:00	75.117	94.942	Inside	Night	Night
42	2016-06-26 03:50:00	74.986	94.035	Inside	Night	Night
43	2016-06-26 04:00:00	74.77	92.87	Inside	Night	Night
44	2016-06-26 04:10:00	74.77	93.492	Inside	Night	Night
45	2016-06-26 04:20:00	74.77	95.027	Inside	Night	Night
46	2016-06-26 04:30:00	74.77	93.519	Inside	Night	Night
47	2016-06-26 04:40:00	74.943	92.948	Inside	Night	Night
48	2016-06-26 04:50:00	74.899	93.429	Inside	Night	Night
49	2016-06-26 05:00:00	74.986	91.623	Inside	Night	Night
50	2016-06-26 05:10:00	74.899	92.59	Inside	Night	Night
51	2016-06-26 05:20:00	74.597	93.468	Inside	Night	Night
52	2016-06-26 05:30:00	74.163	94.673	Inside	Night	Dawn
53	2016-06-26 05:40:00	73.99	95.532	Inside	Night	Dawn
54	2016-06-26 05:50:00	73.904	96.027	Inside	Night	Dawn
55	2016-06-26 06:00:00	73.99	95.772	Inside	Night	Dawn
56	2016-06-26 06:10:00	74.163	96.384	Inside	Night	Dawn
57	2016-06-26 06:20:00	74.295	96.056	Inside	Night	Dawn
58	2016-06-26 06:30:00	74.424	96.528	Inside	Night	Dawn
59	2016-06-26 06:40:00	74.597	96.606	Inside	Night	Dawn
60	2016-06-26 06:50:00	74.899	95.688	Inside	Night	Dawn
61	2016-06-26 07:00:00	75.16	95.94	Inside	Night	Dawn
62	2016-06-26 07:10:00	75.463	95.42	Inside	Night	Dawn
63	2016-06-26 07:20:00	75.853	93.291	Inside	Night	Dawn
64	2016-06-26 07:30:00	76.289	90.979	Inside	Night	Dawn
65	2016-06-26 07:40:00	76.636	90.669	Inside	Night	Dawn
66	2016-06-26 07:50:00	76.899	88.386	Inside	Night	Dawn
67	2016-06-26 08:00:00	77.292	88.02	Inside	Day	Dawn
68	2016-06-26 08:10:00	77.815	86.3	Inside	Day	Dawn
69	2016-06-26 08:20:00	78.339	84.141	Inside	Day	Dawn
70	2016-06-26 08:30:00	78.777	84.053	Inside	Day	Dawn
71	2016-06-26 08:40:00	78.953	84.5	Inside	Day	Dawn
72	2016-06-26 08:50:00	79.084	84.034	Inside	Day	Dawn
73	2016-06-26 09:00:00	79.304	83.635	Inside	Day	Dawn
74	2016-06-26 09:10:00	79.743	82.549	Inside	Day	Dawn
75	2016-06-26 09:20:00	80.272	82.898	Inside	Day	Dawn
76	2016-06-26 09:30:00	80.713	79.991	Inside	Day	Dawn
77	2016-06-26 09:40:00	81.111	79.284	Inside	Day	Dawn
78	2016-06-26 09:50:00	81.111	80.702	Inside	Day	Dawn
79	2016-06-26 10:00:00	81.023	82.56	Inside	Day	Dawn
80	2016-06-26 10:10:00	81.111	83.742	Inside	Day	Dawn
81	2016-06-26 10:20:00	81.111	82.513	Inside	Day	Dawn
82	2016-06-26 10:30:00	80.449	82.977	Inside	Day	Dawn
83	2016-06-26 10:40:00	79.524	87.974	Inside	Day	Dawn
84	2016-06-26 10:50:00	77.945	94.449	Inside	Day	Dawn
85	2016-06-26 11:00:00	76.942	97.745	Inside	Day	Dawn
86	2016-06-26 11:10:00	76.854	98.742	Inside	Day	Dawn
87	2016-06-26 11:20:00	76.681	98.823	Inside	Day	Dawn
88	2016-06-26 11:30:00	76.071	99.209	Inside	Day	Dawn
89	2016-06-26 11:40:00	76.071	99.921	Inside	Day	Day
90	2016-06-26 11:50:00	75.985	99.776	Inside	Day	Day
91	2016-06-26 12:00:00	76.071	100	Inside	Day	Day
92	2016-06-26 12:10:00	76.203	99.888	Inside	Day	Day
93	2016-06-26 12:20:00	76.419	100	Inside	Day	Day
94	2016-06-26 12:30:00	76.375	99.808	Inside	Day	Day
95	2016-06-26 12:40:00	76.636	100	Inside	Day	Day
96	2016-06-26 12:50:00	77.029	99.932	Inside	Day	Day
97	2016-06-26 13:00:00	77.596	99.064	Inside	Day	Day
98	2016-06-26 13:10:00	77.815	99.838	Inside	Day	Day
99	2016-06-26 13:20:00	78.251	99.108	Inside	Day	Day
100	2016-06-26 13:30:00	78.777	99.743	Inside	Day	Day
101	2016-06-26 13:40:00	80.404	98.891	Inside	Day	Day
102	2016-06-26 13:50:00	81.421	98.021	Inside	Day	Day
103	2016-06-26 14:00:00	80.008	96.363	Inside	Day	Day
104	2016-06-26 14:10:00	79.435	97.465	Inside	Day	Day
105	2016-06-26 14:20:00	81.199	97.774	Inside	Day	Day
106	2016-06-26 14:30:00	80.58	96.985	Inside	Day	Day
107	2016-06-26 14:40:00	79.084	96.393	Inside	Day	Day
108	2016-06-26 14:50:00	77.727	98.019	Inside	Day	Day
109	2016-06-26 15:00:00	77.029	99.457	Inside	Day	Day
110	2016-06-26 15:10:00	76.768	99.84	Inside	Day	Day
111	2016-06-26 15:20:00	76.854	100	Inside	Day	Day
112	2016-06-26 15:30:00	76.811	99.952	Inside	Day	Day
113	2016-06-26 15:40:00	77.292	100	Inside	Day	Day
114	2016-06-26 15:50:00	77.77	99.99	Inside	Day	Day
115	2016-06-26 16:00:00	78.165	99.466	Inside	Day	Day
116	2016-06-26 16:10:00	78.514	99.438	Inside	Day	Day
117	2016-06-26 16:20:00	79.041	99.064	Inside	Day	Day
118	2016-06-26 16:30:00	79.788	98.934	Inside	Day	Day
119	2016-06-26 16:40:00	80.139	99.493	Inside	Day	Day
120	2016-06-26 16:50:00	80.845	97.991	Inside	Day	Day
121	2016-06-26 17:00:00	81.066	97.324	Inside	Day	Day
122	2016-06-26 17:10:00	81.376	97.18	Inside	Day	Day
123	2016-06-26 17:20:00	82.218	97.382	Inside	Day	Day
124	2016-06-26 17:30:00	82.931	96.726	Inside	Day	Day
125	2016-06-26 17:40:00	82.396	96.731	Inside	Day	Dusk
126	2016-06-26 17:50:00	81.864	96.194	Inside	Day	Dusk
127	2016-06-26 18:00:00	81.73	97.419	Inside	Day	Dusk
128	2016-06-26 18:10:00	81.775	97.102	Inside	Day	Dusk
129	2016-06-26 18:20:00	81.597	97.454	Inside	Day	Dusk
130	2016-06-26 18:30:00	81.333	97.793	Inside	Day	Dusk
131	2016-06-26 18:40:00	81.066	97.916	Inside	Day	Dusk
132	2016-06-26 18:50:00	81.066	98.265	Inside	Day	Dusk
133	2016-06-26 19:00:00	81.199	98.687	Inside	Day	Dusk
134	2016-06-26 19:10:00	81.244	98.371	Inside	Day	Dusk
135	2016-06-26 19:20:00	81.642	97.999	Inside	Day	Dusk
136	2016-06-26 19:30:00	81.775	97.561	Inside	Day	Dusk
137	2016-06-26 19:40:00	81.466	97.974	Inside	Day	Dusk
138	2016-06-26 19:50:00	81.288	97.814	Inside	Day	Dusk
139	2016-06-26 20:00:00	81.376	98.525	Inside	Day	Dusk
140	2016-06-26 20:10:00	80.625	98.469	Inside	Night	Dusk
141	2016-06-26 20:20:00	79.7	98.681	Inside	Night	Dusk
142	2016-06-26 20:30:00	78.733	99.072	Inside	Night	Dusk
143	2016-06-26 20:40:00	78.076	100	Inside	Night	Dusk
144	2016-06-26 20:50:00	77.77	100	Inside	Night	Dusk
145	2016-06-26 21:00:00	77.247	100	Inside	Night	Dusk
146	2016-06-26 21:10:00	77.859	99.633	Inside	Night	Dusk
147	2016-06-26 21:20:00	77.815	99.202	Inside	Night	Dusk
148	2016-06-26 21:30:00	77.335	99.237	Inside	Night	Dusk
149	2016-06-26 21:40:00	76.507	99.405	Inside	Night	Dusk
150	2016-06-26 21:50:00	75.724	99.737	Inside	Night	Dusk
151	2016-06-26 22:00:00	75.074	100	Inside	Night	Dusk
152	2016-06-26 22:10:00	74.683	100	Inside	Night	Dusk
153	2016-06-26 22:20:00	74.554	100	Inside	Night	Dusk
154	2016-06-26 22:30:00	74.338	100	Inside	Night	Dusk
155	2016-06-26 22:40:00	74.034	100	Inside	Night	Dusk
156	2016-06-26 22:50:00	73.904	100	Inside	Night	Dusk
157	2016-06-26 23:00:00	73.645	100	Inside	Night	Dusk
158	2016-06-26 23:10:00	73.472	100	Inside	Night	Dusk
159	2016-06-26 23:20:00	73.386	100	Inside	Night	Dusk
160	2016-06-26 23:30:00	73.213	100	Inside	Night	Dusk
161	2016-06-26 23:40:00	73.126	100	Inside	Night	Night
162	2016-06-26 23:50:00	72.997	100	Inside	Night	Night
163	2016-06-27	72.869	100	Inside	Night	Night
164	2016-06-27 00:10:00	72.783	100	Inside	Night	Night
165	2016-06-27 00:20:00	72.696	100	Inside	Night	Night
166	2016-06-27 00:30:00	72.567	100	Inside	Night	Night
167	2016-06-27 00:40:00	72.739	100	Inside	Night	Night
168	2016-06-27 00:50:00	72.739	100	Inside	Night	Night
169	2016-06-27 01:00:00	72.653	100	Inside	Night	Night
170	2016-06-27 01:10:00	72.437	100	Inside	Night	Night
171	2016-06-27 01:20:00	72.523	100	Inside	Night	Night
172	2016-06-27 01:30:00	72.696	100	Inside	Night	Night
173	2016-06-27 01:40:00	72.48	100	Inside	Night	Night
174	2016-06-27 01:50:00	72.567	100	Inside	Night	Night
175	2016-06-27 02:00:00	72.48	100	Inside	Night	Night
176	2016-06-27 02:10:00	72.437	100	Inside	Night	Night
177	2016-06-27 02:20:00	72.264	100	Inside	Night	Night
178	2016-06-27 02:30:00	71.964	100	Inside	Night	Night
179	2016-06-27 02:40:00	71.834	100	Inside	Night	Night
180	2016-06-27 02:50:00	71.834	100	Inside	Night	Night
181	2016-06-27 03:00:00	71.748	100	Inside	Night	Night
182	2016-06-27 03:10:00	71.704	100	Inside	Night	Night
183	2016-06-27 03:20:00	71.791	100	Inside	Night	Night
184	2016-06-27 03:30:00	71.748	100	Inside	Night	Night
185	2016-06-27 03:40:00	71.748	100	Inside	Night	Night
186	2016-06-27 03:50:00	71.661	100	Inside	Night	Night
187	2016-06-27 04:00:00	71.62	100	Inside	Night	Night
188	2016-06-27 04:10:00	71.361	100	Inside	Night	Night
189	2016-06-27 04:20:00	71.361	100	Inside	Night	Night
190	2016-06-27 04:30:00	71.231	100	Inside	Night	Night
191	2016-06-27 04:40:00	71.19	100	Inside	Night	Night
192	2016-06-27 04:50:00	71.231	100	Inside	Night	Night
193	2016-06-27 05:00:00	71.274	100	Inside	Night	Night
194	2016-06-27 05:10:00	71.361	100	Inside	Night	Night
195	2016-06-27 05:20:00	71.317	100	Inside	Night	Night
196	2016-06-27 05:30:00	71.964	100	Inside	Night	Dawn
197	2016-06-27 05:40:00	72.394	100	Inside	Night	Dawn
198	2016-06-27 05:50:00	72.567	100	Inside	Night	Dawn
199	2016-06-27 06:00:00	72.653	100	Inside	Night	Dawn
200	2016-06-27 06:10:00	72.696	100	Inside	Night	Dawn
201	2016-06-27 06:20:00	72.783	100	Inside	Night	Dawn
202	2016-06-27 06:30:00	72.826	100	Inside	Night	Dawn
203	2016-06-27 06:40:00	72.826	100	Inside	Night	Dawn
204	2016-06-27 06:50:00	72.912	100	Inside	Night	Dawn
205	2016-06-27 07:00:00	72.912	100	Inside	Night	Dawn
206	2016-06-27 07:10:00	73.126	100	Inside	Night	Dawn
207	2016-06-27 07:20:00	73.213	100	Inside	Night	Dawn
208	2016-06-27 07:30:00	73.515	100	Inside	Night	Dawn
209	2016-06-27 07:40:00	73.99	100	Inside	Night	Dawn
210	2016-06-27 07:50:00	74.295	100	Inside	Night	Dawn
211	2016-06-27 08:00:00	74.727	100	Inside	Night	Dawn
212	2016-06-27 08:10:00	75.204	100	Inside	Day	Dawn
213	2016-06-27 08:20:00	75.42	100	Inside	Day	Dawn
214	2016-06-27 08:30:00	75.42	100	Inside	Day	Dawn
215	2016-06-27 08:40:00	76.071	100	Inside	Day	Dawn
216	2016-06-27 08:50:00	76.332	100	Inside	Day	Dawn
217	2016-06-27 09:00:00	76.55	100	Inside	Day	Dawn
218	2016-06-27 09:10:00	77.378	100	Inside	Day	Dawn
219	2016-06-27 09:20:00	78.208	100	Inside	Day	Dawn
220	2016-06-27 09:30:00	78.822	99.935	Inside	Day	Dawn
221	2016-06-27 09:40:00	79.084	99.762	Inside	Day	Dawn
222	2016-06-27 09:50:00	79.963	99.174	Inside	Day	Dawn
223	2016-06-27 10:00:00	80.978	98.011	Inside	Day	Dawn
224	2016-06-27 10:10:00	82.708	96.531	Inside	Day	Dawn
225	2016-06-27 10:20:00	83.556	96.325	Inside	Day	Dawn
226	2016-06-27 10:30:00	84.587	96.144	Inside	Day	Dawn
227	2016-06-27 10:40:00	85.442	93.653	Inside	Day	Dawn
228	2016-06-27 10:50:00	85.984	92.785	Inside	Day	Dawn
229	2016-06-27 11:00:00	85.757	93.198	Inside	Day	Dawn
230	2016-06-27 11:10:00	86.256	93.404	Inside	Day	Dawn
231	2016-06-27 11:20:00	86.617	93.454	Inside	Day	Dawn
232	2016-06-27 11:30:00	88.03	91.524	Inside	Day	Dawn
233	2016-06-27 11:40:00	88.259	92.814	Inside	Day	Day
234	2016-06-27 11:50:00	88.579	90.641	Inside	Day	Day
235	2016-06-27 12:00:00	89.085	91.102	Inside	Day	Day
236	2016-06-27 12:10:00	89.132	90.629	Inside	Day	Day
237	2016-06-27 12:20:00	89.593	89.047	Inside	Day	Day
238	2016-06-27 12:30:00	90.1	91.687	Inside	Day	Day
239	2016-06-27 12:40:00	90.471	89.189	Inside	Day	Day
240	2016-06-27 12:50:00	91.402	88.881	Inside	Day	Day
241	2016-06-27 13:00:00	91.963	87.291	Inside	Day	Day
242	2016-06-27 13:10:00	92.763	86.642	Inside	Day	Day
243	2016-06-27 13:20:00	92.527	87.275	Inside	Day	Day
244	2016-06-27 13:30:00	92.244	86.202	Inside	Day	Day
245	2016-06-27 13:40:00	91.17	88.022	Inside	Day	Day
246	2016-06-27 13:50:00	92.433	89.384	Inside	Day	Day
247	2016-06-27 14:00:00	92.903	88.128	Inside	Day	Day
248	2016-06-27 14:10:00	92.62	86.075	Inside	Day	Day
249	2016-06-27 14:20:00	92.574	87.626	Inside	Day	Day
250	2016-06-27 14:30:00	92.291	85.079	Inside	Day	Day
251	2016-06-27 14:40:00	93.423	81.323	Inside	Day	Day
252	2016-06-27 14:50:00	94.609	53.42	Inside	Day	Day
253	2016-06-27 15:00:00	95.76	48.435	Inside	Day	Day
254	2016-06-27 15:10:00	96.579	45.641	Inside	Day	Day
255	2016-06-27 15:20:00	96.53	46.137	Inside	Day	Day
256	2016-06-27 15:30:00	97.014	47.463	Inside	Day	Day
257	2016-06-27 15:40:00	96.773	44.386	Inside	Day	Day
258	2016-06-27 15:50:00	95.616	46.773	Inside	Day	Day
259	2016-06-27 16:00:00	96.096	45.643	Inside	Day	Day
260	2016-06-27 16:10:00	95.76	46.418	Inside	Day	Day
261	2016-06-27 16:20:00	94.705	48.922	Inside	Day	Day
262	2016-06-27 16:30:00	95.23	49.78	Inside	Day	Day
263	2016-06-27 16:40:00	92.714	56.559	Inside	Day	Day
264	2016-06-27 16:50:00	95.328	45.725	Inside	Day	Day
265	2016-06-27 17:00:00	97.306	49.268	Inside	Day	Day
266	2016-06-27 17:10:00	97.014	45.436	Inside	Day	Day
267	2016-06-27 17:20:00	98.38	40.887	Inside	Day	Day
268	2016-06-27 17:30:00	99.019	42.512	Inside	Day	Day
269	2016-06-27 17:40:00	99.811	38.932	Inside	Day	Dusk
270	2016-06-27 17:50:00	100.258	39.57	Inside	Day	Dusk
271	2016-06-27 18:00:00	99.217	45.011	Inside	Day	Dusk
272	2016-06-27 18:10:00	97.257	47.48	Inside	Day	Dusk
273	2016-06-27 18:20:00	96.822	47.086	Inside	Day	Dusk
274	2016-06-27 18:30:00	96.724	45.484	Inside	Day	Dusk
275	2016-06-27 18:40:00	96.337	45.858	Inside	Day	Dusk
276	2016-06-27 18:50:00	96.096	47.302	Inside	Day	Dusk
277	2016-06-27 19:00:00	95.662	48.165	Inside	Day	Dusk
278	2016-06-27 19:10:00	94.944	51.102	Inside	Day	Dusk
279	2016-06-27 19:20:00	94.419	52.724	Inside	Day	Dusk
280	2016-06-27 19:30:00	93.281	55.127	Inside	Day	Dusk
281	2016-06-27 19:40:00	92.151	56.225	Inside	Day	Dusk
282	2016-06-27 19:50:00	90.844	58.35	Inside	Day	Dusk
283	2016-06-27 20:00:00	89.269	62.091	Inside	Day	Dusk
284	2016-06-27 20:10:00	87.073	67.059	Inside	Day	Dusk
285	2016-06-27 20:20:00	84.812	71.327	Inside	Night	Dusk
286	2016-06-27 20:30:00	83.154	74.942	Inside	Night	Dusk
287	2016-06-27 20:40:00	81.554	79.364	Inside	Night	Dusk
288	2016-06-27 20:50:00	80.361	82.423	Inside	Night	Dusk
289	2016-06-27 21:00:00	80.184	79.438	Inside	Night	Dusk
290	2016-06-27 21:10:00	80.139	79.751	Inside	Night	Dusk
291	2016-06-27 21:20:00	80.139	81.221	Inside	Night	Dusk
292	2016-06-27 21:30:00	79.92	80.591	Inside	Night	Dusk
293	2016-06-27 21:40:00	79.612	81.675	Inside	Night	Dusk
294	2016-06-27 21:50:00	79.261	81.805	Inside	Night	Dusk
295	2016-06-27 22:00:00	78.996	82.858	Inside	Night	Dusk
296	2016-06-27 22:10:00	78.559	83.516	Inside	Night	Dusk
297	2016-06-27 22:20:00	78.208	85.592	Inside	Night	Dusk
298	2016-06-27 22:30:00	78.076	85.8	Inside	Night	Dusk
299	2016-06-27 22:40:00	77.596	87.391	Inside	Night	Dusk
300	2016-06-27 22:50:00	77.117	89.715	Inside	Night	Dusk
301	2016-06-27 23:00:00	76.768	91.153	Inside	Night	Dusk
302	2016-06-27 23:10:00	76.507	91.611	Inside	Night	Dusk
303	2016-06-27 23:20:00	76.942	90.93	Inside	Night	Dusk
304	2016-06-27 23:30:00	78.121	86.648	Inside	Night	Dusk
305	2016-06-27 23:40:00	78.165	88.356	Inside	Night	Night
306	2016-06-27 23:50:00	77.859	88.677	Inside	Night	Night
307	2016-06-28	77.292	89.876	Inside	Night	Night
308	2016-06-28 00:10:00	76.636	91.382	Inside	Night	Night
309	2016-06-28 00:20:00	76.114	93.273	Inside	Night	Night
310	2016-06-28 00:30:00	75.681	94.994	Inside	Night	Night
311	2016-06-28 00:40:00	75.247	94.826	Inside	Night	Night
312	2016-06-28 00:50:00	74.856	96.057	Inside	Night	Night
313	2016-06-28 01:00:00	74.597	96.499	Inside	Night	Night
314	2016-06-28 01:10:00	74.554	97.052	Inside	Night	Night
315	2016-06-28 01:20:00	74.986	97.62	Inside	Night	Night
316	2016-06-28 01:30:00	75.29	96.626	Inside	Night	Night
317	2016-06-28 01:40:00	75.204	96.053	Inside	Night	Night
318	2016-06-28 01:50:00	74.856	95.682	Inside	Night	Night
319	2016-06-28 02:00:00	74.511	96.14	Inside	Night	Night
320	2016-06-28 02:10:00	74.206	97.002	Inside	Night	Night
321	2016-06-28 02:20:00	73.904	97.303	Inside	Night	Night
322	2016-06-28 02:30:00	73.688	97.642	Inside	Night	Night
323	2016-06-28 02:40:00	73.688	97.377	Inside	Night	Night
324	2016-06-28 02:50:00	73.602	97.259	Inside	Night	Night
325	2016-06-28 03:00:00	73.558	97.146	Inside	Night	Night
326	2016-06-28 03:10:00	73.472	97.425	Inside	Night	Night
327	2016-06-28 03:20:00	73.386	97.439	Inside	Night	Night
328	2016-06-28 03:30:00	73.213	97.308	Inside	Night	Night
329	2016-06-28 03:40:00	73.256	97.367	Inside	Night	Night
330	2016-06-28 03:50:00	73.213	97.625	Inside	Night	Night
331	2016-06-28 04:00:00	73.17	97.883	Inside	Night	Night
332	2016-06-28 04:10:00	73.213	97.467	Inside	Night	Night
333	2016-06-28 04:20:00	73.126	97.454	Inside	Night	Night
334	2016-06-28 04:30:00	73.083	97.765	Inside	Night	Night
335	2016-06-28 04:40:00	73.126	97.692	Inside	Night	Night
336	2016-06-28 04:50:00	73.126	97.507	Inside	Night	Night
337	2016-06-28 05:00:00	72.955	97.904	Inside	Night	Night
338	2016-06-28 05:10:00	72.739	98.136	Inside	Night	Night
339	2016-06-28 05:20:00	72.48	98.203	Inside	Night	Night
340	2016-06-28 05:30:00	72.178	98.789	Inside	Night	Dawn
341	2016-06-28 05:40:00	72.05	99.006	Inside	Night	Dawn
342	2016-06-28 05:50:00	71.964	99.49	Inside	Night	Dawn
343	2016-06-28 06:00:00	71.791	99.307	Inside	Night	Dawn
344	2016-06-28 06:10:00	71.748	99.692	Inside	Night	Dawn
345	2016-06-28 06:20:00	71.661	99.862	Inside	Night	Dawn
346	2016-06-28 06:30:00	71.791	99.986	Inside	Night	Dawn
347	2016-06-28 06:40:00	71.748	99.979	Inside	Night	Dawn
348	2016-06-28 06:50:00	71.92	100	Inside	Night	Dawn
349	2016-06-28 07:00:00	72.178	100	Inside	Night	Dawn
350	2016-06-28 07:10:00	72.653	100	Inside	Night	Dawn
351	2016-06-28 07:20:00	73.342	99.801	Inside	Night	Dawn
352	2016-06-28 07:30:00	73.904	98.044	Inside	Night	Dawn
353	2016-06-28 07:40:00	74.64	95.651	Inside	Night	Dawn
354	2016-06-28 07:50:00	75.376	93.549	Inside	Night	Dawn
355	2016-06-28 08:00:00	76.332	91.942	Inside	Night	Dawn
356	2016-06-28 08:10:00	77.203	90.085	Inside	Night	Dawn
357	2016-06-28 08:20:00	78.165	86.541	Inside	Day	Dawn
358	2016-06-28 08:30:00	79.347	84.973	Inside	Day	Dawn
359	2016-06-28 08:40:00	80.096	83.419	Inside	Day	Dawn
360	2016-06-28 08:50:00	81.111	82.914	Inside	Day	Dawn
361	2016-06-28 09:00:00	82.13	79.111	Inside	Day	Dawn
362	2016-06-28 09:10:00	82.708	77.952	Inside	Day	Dawn
363	2016-06-28 09:20:00	83.422	75.237	Inside	Day	Dawn
364	2016-06-28 09:30:00	84.362	75.25	Inside	Day	Dawn
365	2016-06-28 09:40:00	85.172	72.535	Inside	Day	Dawn
366	2016-06-28 09:50:00	85.577	71.406	Inside	Day	Dawn
367	2016-06-28 10:00:00	85.894	71.348	Inside	Day	Dawn
368	2016-06-28 10:10:00	86.754	68.739	Inside	Day	Dawn
369	2016-06-28 10:20:00	87.62	66.436	Inside	Day	Dawn
370	2016-06-28 10:30:00	88.03	65.52	Inside	Day	Dawn
371	2016-06-28 10:40:00	88.671	63.534	Inside	Day	Dawn
372	2016-06-28 10:50:00	89.454	62.826	Inside	Day	Dawn
373	2016-06-28 11:00:00	89.915	62.336	Inside	Day	Dawn
374	2016-06-28 11:10:00	89.87	59.345	Inside	Day	Dawn
375	2016-06-28 11:20:00	90.565	57.597	Inside	Day	Dawn
376	2016-06-28 11:30:00	90.982	57.695	Inside	Day	Dawn
377	2016-06-28 11:40:00	91.216	54.933	Inside	Day	Day
378	2016-06-28 11:50:00	91.449	56.169	Inside	Day	Day
379	2016-06-28 12:00:00	92.244	53.596	Inside	Day	Day
380	2016-06-28 12:10:00	92.338	52.439	Inside	Day	Day
381	2016-06-28 12:20:00	92.903	54.969	Inside	Day	Day
382	2016-06-28 12:30:00	92.057	55.416	Inside	Day	Day
383	2016-06-28 12:40:00	93.564	52.758	Inside	Day	Day
384	2016-06-28 12:50:00	92.714	52.694	Inside	Day	Day
385	2016-06-28 13:00:00	93.092	56.749	Inside	Day	Day
386	2016-06-28 13:10:00	93.564	51.001	Inside	Day	Day
387	2016-06-28 13:20:00	92.057	59.784	Inside	Day	Day
388	2016-06-28 13:30:00	91.917	68.633	Inside	Day	Day
389	2016-06-28 13:40:00	91.216	62.953	Inside	Day	Day
390	2016-06-28 13:50:00	90.333	83.127	Inside	Day	Day
391	2016-06-28 14:00:00	90.1	79.673	Inside	Day	Day
392	2016-06-28 14:10:00	88.167	83.911	Inside	Day	Day
393	2016-06-28 14:20:00	88.075	90.378	Inside	Day	Day
394	2016-06-28 14:30:00	86.844	92.372	Inside	Day	Day
395	2016-06-28 14:40:00	88.075	93.541	Inside	Day	Day
396	2016-06-28 14:50:00	88.947	90.859	Inside	Day	Day
397	2016-06-28 15:00:00	90.239	86.615	Inside	Day	Day
398	2016-06-28 15:10:00	89.269	90.676	Inside	Day	Day
399	2016-06-28 15:20:00	88.718	92.037	Inside	Day	Day
400	2016-06-28 15:30:00	91.402	89.138	Inside	Day	Day
401	2016-06-28 15:40:00	92.95	83.674	Inside	Day	Day
402	2016-06-28 15:50:00	94.944	81.5	Inside	Day	Day
403	2016-06-28 16:00:00	95.711	80.848	Inside	Day	Day
404	2016-06-28 16:10:00	96.724	76.532	Inside	Day	Day
405	2016-06-28 16:20:00	98.872	53.875	Inside	Day	Day
406	2016-06-28 16:30:00	97.842	45.757	Inside	Day	Day
407	2016-06-28 16:40:00	96.917	45.297	Inside	Day	Day
408	2016-06-28 16:50:00	96.048	50.756	Inside	Day	Day
409	2016-06-28 17:00:00	96.87	47.652	Inside	Day	Day
410	2016-06-28 17:10:00	96.917	46.495	Inside	Day	Day
411	2016-06-28 17:20:00	95.855	44.628	Inside	Day	Day
412	2016-06-28 17:30:00	99.07	45.235	Inside	Day	Day
413	2016-06-28 17:40:00	99.86	41.448	Inside	Day	Dusk
414	2016-06-28 17:50:00	99.662	40.454	Inside	Day	Dusk
415	2016-06-28 18:00:00	99.761	40.663	Inside	Day	Dusk
416	2016-06-28 18:10:00	98.724	42.528	Inside	Day	Dusk
417	2016-06-28 18:20:00	98.92	43.415	Inside	Day	Dusk
418	2016-06-28 18:30:00	95.806	43.623	Inside	Day	Dusk
419	2016-06-28 18:40:00	93.612	48.845	Inside	Day	Dusk
420	2016-06-28 18:50:00	94.563	52.247	Inside	Day	Dusk
421	2016-06-28 19:00:00	93.612	55.861	Inside	Day	Dusk
422	2016-06-28 19:10:00	92.809	54.704	Inside	Day	Dusk
423	2016-06-28 19:20:00	94.134	57.506	Inside	Day	Dusk
424	2016-06-28 19:30:00	92.48	61.652	Inside	Day	Dusk
425	2016-06-28 19:40:00	90.379	66.914	Inside	Day	Dusk
426	2016-06-28 19:50:00	91.216	60.691	Inside	Day	Dusk
427	2016-06-28 20:00:00	91.076	63.534	Inside	Day	Dusk
428	2016-06-28 20:10:00	89.685	65.891	Inside	Day	Dusk
429	2016-06-28 20:20:00	87.391	74.027	Inside	Day	Dusk
430	2016-06-28 20:30:00	85.849	76.627	Inside	Night	Dusk
431	2016-06-28 20:40:00	84.9	76.492	Inside	Night	Dusk
432	2016-06-28 20:50:00	84.407	76.821	Inside	Night	Dusk
433	2016-06-28 21:00:00	84.094	73.826	Inside	Night	Dusk
434	2016-06-28 21:10:00	84.722	69.811	Inside	Night	Dusk
435	2016-06-28 21:20:00	84.317	66.06	Inside	Night	Dusk
436	2016-06-28 21:30:00	83.736	65.577	Inside	Night	Dusk
437	2016-06-28 21:40:00	83.199	67.478	Inside	Night	Dusk
438	2016-06-28 21:50:00	82.441	67.07	Inside	Night	Dusk
439	2016-06-28 22:00:00	81.909	67.898	Inside	Night	Dusk
440	2016-06-28 22:10:00	81.333	69.981	Inside	Night	Dusk
441	2016-06-28 22:20:00	80.845	72.946	Inside	Night	Dusk
442	2016-06-28 22:30:00	80.449	76.529	Inside	Night	Dusk
443	2016-06-28 22:40:00	79.831	81.069	Inside	Night	Dusk
444	2016-06-28 22:50:00	79.041	84.142	Inside	Night	Dusk
445	2016-06-28 23:00:00	78.471	86.468	Inside	Night	Dusk
446	2016-06-28 23:10:00	77.815	88.06	Inside	Night	Dusk
447	2016-06-28 23:20:00	77.203	89.974	Inside	Night	Dusk
448	2016-06-28 23:30:00	76.681	91.99	Inside	Night	Dusk
449	2016-06-28 23:40:00	76.375	93.2	Inside	Night	Night
450	2016-06-28 23:50:00	76.158	93.062	Inside	Night	Night
451	2016-06-29	75.985	93.823	Inside	Night	Night
452	2016-06-29 00:10:00	75.985	94.04	Inside	Night	Night
453	2016-06-29 00:20:00	75.724	93.976	Inside	Night	Night
454	2016-06-29 00:30:00	75.333	94.353	Inside	Night	Night
455	2016-06-29 00:40:00	74.856	95.361	Inside	Night	Night
456	2016-06-29 00:50:00	74.511	96.434	Inside	Night	Night
457	2016-06-29 01:00:00	74.163	96.064	Inside	Night	Night
458	2016-06-29 01:10:00	73.904	96.984	Inside	Night	Night
459	2016-06-29 01:20:00	73.818	97.661	Inside	Night	Night
460	2016-06-29 01:30:00	73.731	97.754	Inside	Night	Night
461	2016-06-29 01:40:00	73.645	97.741	Inside	Night	Night
462	2016-06-29 01:50:00	73.602	98.131	Inside	Night	Night
463	2016-06-29 02:00:00	73.558	98.257	Inside	Night	Night
464	2016-06-29 02:10:00	73.602	98.316	Inside	Night	Night
465	2016-06-29 02:20:00	73.731	97.384	Inside	Night	Night
466	2016-06-29 02:30:00	73.904	95.92	Inside	Night	Night
467	2016-06-29 02:40:00	73.861	95.487	Inside	Night	Night
468	2016-06-29 02:50:00	73.818	94.946	Inside	Night	Night
469	2016-06-29 03:00:00	73.472	95.057	Inside	Night	Night
470	2016-06-29 03:10:00	73.429	93.763	Inside	Night	Night
471	2016-06-29 03:20:00	73.256	93.632	Inside	Night	Night
472	2016-06-29 03:30:00	73.17	92.919	Inside	Night	Night
473	2016-06-29 03:40:00	73.04	92.09	Inside	Night	Night
474	2016-06-29 03:50:00	72.955	91.699	Inside	Night	Night
475	2016-06-29 04:00:00	72.955	90.476	Inside	Night	Night
476	2016-06-29 04:10:00	73.17	89.74	Inside	Night	Night
477	2016-06-29 04:20:00	73.04	90.351	Inside	Night	Night
478	2016-06-29 04:30:00	73.04	89.613	Inside	Night	Night
479	2016-06-29 04:40:00	73.17	90.013	Inside	Night	Night
480	2016-06-29 04:50:00	73.083	90.766	Inside	Night	Night
481	2016-06-29 05:00:00	72.783	91.838	Inside	Night	Night
482	2016-06-29 05:10:00	72.394	93.027	Inside	Night	Night
483	2016-06-29 05:20:00	72.05	94.347	Inside	Night	Night
484	2016-06-29 05:30:00	71.791	95.538	Inside	Night	Dawn
485	2016-06-29 05:40:00	71.577	96.964	Inside	Night	Dawn
486	2016-06-29 05:50:00	71.317	97.032	Inside	Night	Dawn
487	2016-06-29 06:00:00	71.146	97.297	Inside	Night	Dawn
488	2016-06-29 06:10:00	70.93	97.765	Inside	Night	Dawn
489	2016-06-29 06:20:00	70.974	98.715	Inside	Night	Dawn
490	2016-06-29 06:30:00	70.887	98.231	Inside	Night	Dawn
491	2016-06-29 06:40:00	70.716	98.598	Inside	Night	Dawn
492	2016-06-29 06:50:00	70.759	98.996	Inside	Night	Dawn
493	2016-06-29 07:00:00	71.06	99.459	Inside	Night	Dawn
494	2016-06-29 07:10:00	71.661	99.914	Inside	Night	Dawn
495	2016-06-29 07:20:00	72.48	98.571	Inside	Night	Dawn
496	2016-06-29 07:30:00	73.386	95.792	Inside	Night	Dawn
497	2016-06-29 07:40:00	74.338	94.052	Inside	Night	Dawn
498	2016-06-29 07:50:00	75.376	92.329	Inside	Night	Dawn
499	2016-06-29 08:00:00	76.55	89.832	Inside	Night	Dawn
500	2016-06-29 08:10:00	77.684	87.987	Inside	Night	Dawn
501	2016-06-29 08:20:00	78.471	87.028	Inside	Night	Dawn
502	2016-06-29 08:30:00	79.128	85.848	Inside	Day	Dawn
503	2016-06-29 08:40:00	80.096	83.333	Inside	Day	Dawn
504	2016-06-29 08:50:00	80.978	82.354	Inside	Day	Dawn
505	2016-06-29 09:00:00	81.997	79.415	Inside	Day	Dawn
506	2016-06-29 09:10:00	82.708	79.207	Inside	Day	Dawn
507	2016-06-29 09:20:00	83.556	76.639	Inside	Day	Dawn
508	2016-06-29 09:30:00	84.137	74.544	Inside	Day	Dawn
509	2016-06-29 09:40:00	84.452	74.37	Inside	Day	Dawn
510	2016-06-29 09:50:00	85.127	74.204	Inside	Day	Dawn
511	2016-06-29 10:00:00	84.99	72.756	Inside	Day	Dawn
512	2016-06-29 10:10:00	84.812	72.947	Inside	Day	Dawn
513	2016-06-29 10:20:00	85.262	73.293	Inside	Day	Dawn
514	2016-06-29 10:30:00	85.532	73.8	Inside	Day	Dawn
515	2016-06-29 10:40:00	87.118	71.655	Inside	Day	Dawn
516	2016-06-29 10:50:00	87.346	69.862	Inside	Day	Dawn
517	2016-06-29 11:00:00	87.757	68.166	Inside	Day	Dawn
518	2016-06-29 11:10:00	88.351	66.782	Inside	Day	Dawn
519	2016-06-29 11:20:00	88.626	67.546	Inside	Day	Dawn
520	2016-06-29 11:30:00	87.894	67.015	Inside	Day	Dawn
521	2016-06-29 11:40:00	89.362	63.69	Inside	Day	Day
522	2016-06-29 11:50:00	89.593	64.178	Inside	Day	Day
523	2016-06-29 12:00:00	89.776	65.405	Inside	Day	Day
524	2016-06-29 12:10:00	89.269	67.147	Inside	Day	Day
525	2016-06-29 12:20:00	90.75	62.441	Inside	Day	Day
526	2016-06-29 12:30:00	92.151	61.56	Inside	Day	Day
527	2016-06-29 12:40:00	90.286	60.359	Inside	Day	Day
528	2016-06-29 12:50:00	89.454	62.295	Inside	Day	Day
529	2016-06-29 13:00:00	88.671	63.814	Inside	Day	Day
530	2016-06-29 13:10:00	87.939	66.773	Inside	Day	Day
531	2016-06-29 13:20:00	87.71	68.741	Inside	Day	Day
532	2016-06-29 13:30:00	89.546	64.577	Inside	Day	Day
533	2016-06-29 13:40:00	89.362	61.41	Inside	Day	Day
534	2016-06-29 13:50:00	86.844	73.76	Inside	Day	Day
535	2016-06-29 14:00:00	87.163	80.888	Inside	Day	Day
536	2016-06-29 14:10:00	89.177	63.424	Inside	Day	Day
537	2016-06-29 14:20:00	90.703	63.937	Inside	Day	Day
538	2016-06-29 14:30:00	91.683	64.463	Inside	Day	Day
539	2016-06-29 14:40:00	91.495	63.416	Inside	Day	Day
540	2016-06-29 14:50:00	88.763	61.17	Inside	Day	Day
541	2016-06-29 15:00:00	85.532	66.911	Inside	Day	Day
542	2016-06-29 15:10:00	83.422	69.529	Inside	Day	Day
543	2016-06-29 15:20:00	83.869	67.938	Inside	Day	Day
544	2016-06-29 15:30:00	84.049	68.623	Inside	Day	Day
545	2016-06-29 15:40:00	85.532	64.916	Inside	Day	Day
546	2016-06-29 15:50:00	88.122	60.455	Inside	Day	Day
547	2016-06-29 16:00:00	88.579	58.51	Inside	Day	Day
548	2016-06-29 16:10:00	88.306	56.681	Inside	Day	Day
549	2016-06-29 16:20:00	85.894	61.854	Inside	Day	Day
550	2016-06-29 16:30:00	89.224	57.486	Inside	Day	Day
551	2016-06-29 16:40:00	89.224	60.645	Inside	Day	Day
552	2016-06-29 16:50:00	88.579	63.743	Inside	Day	Day
553	2016-06-29 17:00:00	88.902	62.652	Inside	Day	Day
554	2016-06-29 17:10:00	84.812	69.941	Inside	Day	Day
555	2016-06-29 17:20:00	83.646	74.432	Inside	Day	Day
556	2016-06-29 17:30:00	82.486	75.873	Inside	Day	Day
557	2016-06-29 17:40:00	81.952	76.96	Inside	Day	Dusk
558	2016-06-29 17:50:00	81.421	77.573	Inside	Day	Dusk
559	2016-06-29 18:00:00	80.668	80.592	Inside	Day	Dusk
560	2016-06-29 18:10:00	80.008	80.572	Inside	Day	Dusk
561	2016-06-29 18:20:00	79.7	82.2	Inside	Day	Dusk
562	2016-06-29 18:30:00	79.48	83.685	Inside	Day	Dusk
563	2016-06-29 18:40:00	78.559	92.19	Inside	Day	Dusk
564	2016-06-29 18:50:00	76.419	96.949	Inside	Day	Dusk
565	2016-06-29 19:00:00	75.29	98.221	Inside	Day	Dusk
566	2016-06-29 19:10:00	74.813	98.97	Inside	Day	Dusk
567	2016-06-29 19:20:00	74.424	99.385	Inside	Day	Dusk
568	2016-06-29 19:30:00	74.511	99.714	Inside	Day	Dusk
569	2016-06-29 19:40:00	74.295	99.786	Inside	Day	Dusk
570	2016-06-29 19:50:00	74.077	99.964	Inside	Day	Dusk
571	2016-06-29 20:00:00	73.904	100	Inside	Day	Dusk
572	2016-06-29 20:10:00	73.472	99.977	Inside	Day	Dusk
573	2016-06-29 20:20:00	73.213	100	Inside	Day	Dusk
574	2016-06-29 20:30:00	72.437	99.77	Inside	Day	Dusk
575	2016-06-29 20:40:00	71.877	100	Inside	Night	Dusk
576	2016-06-29 20:50:00	71.964	100	Inside	Night	Dusk
577	2016-06-29 21:00:00	72.093	100	Inside	Night	Dusk
578	2016-06-29 21:10:00	72.007	100	Inside	Night	Dusk
579	2016-06-29 21:20:00	72.007	100	Inside	Night	Dusk
580	2016-06-29 21:30:00	71.877	100	Inside	Night	Dusk
581	2016-06-29 21:40:00	71.748	100	Inside	Night	Dusk
582	2016-06-29 21:50:00	71.92	100	Inside	Night	Dusk
583	2016-06-29 22:00:00	71.92	100	Inside	Night	Dusk
584	2016-06-29 22:10:00	71.791	100	Inside	Night	Dusk
585	2016-06-29 22:20:00	71.877	100	Inside	Night	Dusk
586	2016-06-29 22:30:00	71.964	100	Inside	Night	Dusk
587	2016-06-29 22:40:00	71.92	100	Inside	Night	Dusk
588	2016-06-29 22:50:00	71.834	100	Inside	Night	Dusk
589	2016-06-29 23:00:00	71.964	100	Inside	Night	Dusk
590	2016-06-29 23:10:00	72.178	100	Inside	Night	Dusk
591	2016-06-29 23:20:00	72.264	100	Inside	Night	Dusk
592	2016-06-29 23:30:00	72.307	100	Inside	Night	Dusk
593	2016-06-29 23:40:00	72.221	100	Inside	Night	Night
594	2016-06-29 23:50:00	72.178	100	Inside	Night	Night
595	2016-06-30	72.307	100	Inside	Night	Night
596	2016-06-30 00:10:00	72.351	100	Inside	Night	Night
597	2016-06-30 00:20:00	72.264	100	Inside	Night	Night
598	2016-06-30 00:30:00	72.264	100	Inside	Night	Night
599	2016-06-30 00:40:00	72.221	100	Inside	Night	Night
600	2016-06-30 00:50:00	72.221	100	Inside	Night	Night
601	2016-06-30 01:00:00	72.05	100	Inside	Night	Night
602	2016-06-30 01:10:00	72.007	100	Inside	Night	Night
603	2016-06-30 01:20:00	71.877	100	Inside	Night	Night
604	2016-06-30 01:30:00	71.577	100	Inside	Night	Night
605	2016-06-30 01:40:00	71.447	100	Inside	Night	Night
606	2016-06-30 01:50:00	71.317	100	Inside	Night	Night
607	2016-06-30 02:00:00	71.274	100	Inside	Night	Night
608	2016-06-30 02:10:00	71.317	100	Inside	Night	Night
609	2016-06-30 02:20:00	71.404	100	Inside	Night	Night
610	2016-06-30 02:30:00	71.533	100	Inside	Night	Night
611	2016-06-30 02:40:00	71.49	100	Inside	Night	Night
612	2016-06-30 02:50:00	71.49	100	Inside	Night	Night
613	2016-06-30 03:00:00	71.447	100	Inside	Night	Night
614	2016-06-30 03:10:00	71.404	100	Inside	Night	Night
615	2016-06-30 03:20:00	71.317	100	Inside	Night	Night
616	2016-06-30 03:30:00	71.231	100	Inside	Night	Night
617	2016-06-30 03:40:00	71.19	100	Inside	Night	Night
618	2016-06-30 03:50:00	71.231	100	Inside	Night	Night
619	2016-06-30 04:00:00	71.404	100	Inside	Night	Night
620	2016-06-30 04:10:00	71.146	100	Inside	Night	Night
621	2016-06-30 04:20:00	71.146	100	Inside	Night	Night
622	2016-06-30 04:30:00	71.274	100	Inside	Night	Night
623	2016-06-30 04:40:00	71.231	100	Inside	Night	Night
624	2016-06-30 04:50:00	71.103	100	Inside	Night	Night
625	2016-06-30 05:00:00	71.146	100	Inside	Night	Night
626	2016-06-30 05:10:00	71.317	100	Inside	Night	Night
627	2016-06-30 05:20:00	71.146	100	Inside	Night	Night
628	2016-06-30 05:30:00	71.146	100	Inside	Night	Dawn
629	2016-06-30 05:40:00	70.974	100	Inside	Night	Dawn
630	2016-06-30 05:50:00	70.974	100	Inside	Night	Dawn
631	2016-06-30 06:00:00	71.103	100	Inside	Night	Dawn
632	2016-06-30 06:10:00	71.146	100	Inside	Night	Dawn
633	2016-06-30 06:20:00	71.231	100	Inside	Night	Dawn
634	2016-06-30 06:30:00	71.146	100	Inside	Night	Dawn
635	2016-06-30 06:40:00	71.231	100	Inside	Night	Dawn
636	2016-06-30 06:50:00	71.404	100	Inside	Night	Dawn
637	2016-06-30 07:00:00	71.704	100	Inside	Night	Dawn
638	2016-06-30 07:10:00	71.834	100	Inside	Night	Dawn
639	2016-06-30 07:20:00	72.007	100	Inside	Night	Dawn
640	2016-06-30 07:30:00	72.264	100	Inside	Night	Dawn
641	2016-06-30 07:40:00	72.653	100	Inside	Night	Dawn
642	2016-06-30 07:50:00	73.558	100	Inside	Night	Dawn
643	2016-06-30 08:00:00	74.12	100	Inside	Night	Dawn
644	2016-06-30 08:10:00	75.029	100	Inside	Night	Dawn
645	2016-06-30 08:20:00	75.508	100	Inside	Night	Dawn
646	2016-06-30 08:30:00	75.81	100	Inside	Night	Dawn
647	2016-06-30 08:40:00	76.332	100	Inside	Day	Dawn
648	2016-06-30 08:50:00	77.072	100	Inside	Day	Dawn
649	2016-06-30 09:00:00	77.596	100	Inside	Day	Dawn
650	2016-06-30 09:10:00	78.251	100	Inside	Day	Dawn
651	2016-06-30 09:20:00	78.69	100	Inside	Day	Dawn
652	2016-06-30 09:30:00	79.173	99.987	Inside	Day	Dawn
653	2016-06-30 09:40:00	79.612	99.734	Inside	Day	Dawn
654	2016-06-30 09:50:00	80.184	99.366	Inside	Day	Dawn
655	2016-06-30 10:00:00	80.537	99.124	Inside	Day	Dawn
656	2016-06-30 10:10:00	81.154	99.001	Inside	Day	Dawn
657	2016-06-30 10:20:00	81.687	98.651	Inside	Day	Dawn
658	2016-06-30 10:30:00	82.486	97.42	Inside	Day	Dawn
659	2016-06-30 10:40:00	83.332	98.028	Inside	Day	Dawn
660	2016-06-30 10:50:00	83.869	96.832	Inside	Day	Dawn
661	2016-06-30 11:00:00	84.587	96.635	Inside	Day	Dawn
662	2016-06-30 11:10:00	85.667	94.705	Inside	Day	Dawn
663	2016-06-30 11:20:00	85.307	94.875	Inside	Day	Dawn
664	2016-06-30 11:30:00	85.894	93.438	Inside	Day	Dawn
665	2016-06-30 11:40:00	84.587	94.885	Inside	Day	Day
666	2016-06-30 11:50:00	85.397	95.574	Inside	Day	Day
667	2016-06-30 12:00:00	86.527	93.995	Inside	Day	Day
668	2016-06-30 12:10:00	87.802	91.69	Inside	Day	Day
669	2016-06-30 12:20:00	88.122	91.985	Inside	Day	Day
670	2016-06-30 12:30:00	88.763	89.026	Inside	Day	Day
671	2016-06-30 12:40:00	89.823	89.162	Inside	Day	Day
672	2016-06-30 12:50:00	89.823	86.965	Inside	Day	Day
673	2016-06-30 13:00:00	88.81	90.502	Inside	Day	Day
674	2016-06-30 13:10:00	88.488	90.46	Inside	Day	Day
675	2016-06-30 13:20:00	88.167	90.531	Inside	Day	Day
676	2016-06-30 13:30:00	87.71	91.314	Inside	Day	Day
677	2016-06-30 13:40:00	87.3	90.81	Inside	Day	Day
678	2016-06-30 13:50:00	86.981	91.553	Inside	Day	Day
679	2016-06-30 14:00:00	86.709	92.354	Inside	Day	Day
680	2016-06-30 14:10:00	85.712	91.663	Inside	Day	Day
681	2016-06-30 14:20:00	84.945	93.06	Inside	Day	Day
682	2016-06-30 14:30:00	85.262	95.198	Inside	Day	Day
683	2016-06-30 14:40:00	85.442	95.031	Inside	Day	Day
684	2016-06-30 14:50:00	85.082	93.106	Inside	Day	Day
685	2016-06-30 15:00:00	84.9	94.901	Inside	Day	Day
686	2016-06-30 15:10:00	85.397	94.144	Inside	Day	Day
687	2016-06-30 15:20:00	84.812	92.321	Inside	Day	Day
688	2016-06-30 15:30:00	83.959	93.312	Inside	Day	Day
689	2016-06-30 15:40:00	83.824	94.175	Inside	Day	Day
690	2016-06-30 15:50:00	83.064	94.015	Inside	Day	Day
691	2016-06-30 16:00:00	82.353	94.902	Inside	Day	Day
692	2016-06-30 16:10:00	81.952	96.044	Inside	Day	Day
693	2016-06-30 16:20:00	81.687	96.277	Inside	Day	Day
694	2016-06-30 16:30:00	81.554	96.15	Inside	Day	Day
695	2016-06-30 16:40:00	81.597	96.427	Inside	Day	Day
696	2016-06-30 16:50:00	82.085	97.417	Inside	Day	Day
697	2016-06-30 17:00:00	82.665	96.986	Inside	Day	Day
698	2016-06-30 17:10:00	83.154	95.369	Inside	Day	Day
699	2016-06-30 17:20:00	83.601	96.168	Inside	Day	Day
700	2016-06-30 17:30:00	84.497	95.53	Inside	Day	Day
701	2016-06-30 17:40:00	84.722	93.61	Inside	Day	Dusk
702	2016-06-30 17:50:00	83.691	94.76	Inside	Day	Dusk
703	2016-06-30 18:00:00	82.798	95.237	Inside	Day	Dusk
704	2016-06-30 18:10:00	82.175	95.041	Inside	Day	Dusk
705	2016-06-30 18:20:00	81.819	96.513	Inside	Day	Dusk
706	2016-06-30 18:30:00	81.73	96.229	Inside	Day	Dusk
707	2016-06-30 18:40:00	81.597	96.373	Inside	Day	Dusk
708	2016-06-30 18:50:00	80.757	96.2	Inside	Day	Dusk
709	2016-06-30 19:00:00	79.612	97.115	Inside	Day	Dusk
710	2016-06-30 19:10:00	79.524	97.451	Inside	Day	Dusk
711	2016-06-30 19:20:00	79.435	97.626	Inside	Day	Dusk
712	2016-06-30 19:30:00	79.304	98.41	Inside	Day	Dusk
713	2016-06-30 19:40:00	79.041	97.435	Inside	Day	Dusk
714	2016-06-30 19:50:00	78.602	97.773	Inside	Day	Dusk
715	2016-06-30 20:00:00	78.208	97.448	Inside	Day	Dusk
716	2016-06-30 20:10:00	77.859	97.237	Inside	Day	Dusk
717	2016-06-30 20:20:00	77.509	97.213	Inside	Day	Dusk
718	2016-06-30 20:30:00	77.117	97.984	Inside	Day	Dusk
719	2016-06-30 20:40:00	76.899	97.712	Inside	Day	Dusk
720	2016-06-30 20:50:00	76.681	97.147	Inside	Night	Dusk
721	2016-06-30 21:00:00	76.55	96.834	Inside	Night	Dusk
722	2016-06-30 21:10:00	76.375	96.274	Inside	Night	Dusk
723	2016-06-30 21:20:00	76.289	96.315	Inside	Night	Dusk
724	2016-06-30 21:30:00	76.114	96.29	Inside	Night	Dusk
725	2016-06-30 21:40:00	76.028	96.652	Inside	Night	Dusk
726	2016-06-30 21:50:00	75.985	97.552	Inside	Night	Dusk
727	2016-06-30 22:00:00	75.985	97.659	Inside	Night	Dusk
728	2016-06-30 22:10:00	75.898	97.487	Inside	Night	Dusk
729	2016-06-30 22:20:00	75.942	98.024	Inside	Night	Dusk
730	2016-06-30 22:30:00	75.985	98.72	Inside	Night	Dusk
731	2016-06-30 22:40:00	75.985	98.932	Inside	Night	Dusk
732	2016-06-30 22:50:00	75.942	99.348	Inside	Night	Dusk
733	2016-06-30 23:00:00	75.81	99.408	Inside	Night	Dusk
734	2016-06-30 23:10:00	75.724	99.737	Inside	Night	Dusk
735	2016-06-30 23:20:00	75.724	100	Inside	Night	Dusk
736	2016-06-30 23:30:00	75.637	99.987	Inside	Night	Dusk
737	2016-06-30 23:40:00	75.551	100	Inside	Night	Night
738	2016-06-30 23:50:00	75.551	100	Inside	Night	Night
739	2016-07-01	75.551	100	Inside	Night	Night
740	2016-07-01 00:10:00	75.508	100	Inside	Night	Night
741	2016-07-01 00:20:00	75.463	100	Inside	Night	Night
742	2016-07-01 00:30:00	75.508	100	Inside	Night	Night
743	2016-07-01 00:40:00	75.376	100	Inside	Night	Night
744	2016-07-01 00:50:00	75.247	100	Inside	Night	Night
745	2016-07-01 01:00:00	75.16	100	Inside	Night	Night
746	2016-07-01 01:10:00	75.117	100	Inside	Night	Night
747	2016-07-01 01:20:00	75.16	99.863	Inside	Night	Night
748	2016-07-01 01:30:00	75.16	99.232	Inside	Night	Night
749	2016-07-01 01:40:00	75.117	99.278	Inside	Night	Night
750	2016-07-01 01:50:00	75.029	99.292	Inside	Night	Night
751	2016-07-01 02:00:00	74.943	99.621	Inside	Night	Night
752	2016-07-01 02:10:00	74.899	99.772	Inside	Night	Night
753	2016-07-01 02:20:00	74.77	99.884	Inside	Night	Night
754	2016-07-01 02:30:00	74.856	99.87	Inside	Night	Night
755	2016-07-01 02:40:00	74.77	99.595	Inside	Night	Night
756	2016-07-01 02:50:00	74.467	99.97	Inside	Night	Night
757	2016-07-01 03:00:00	74.338	100	Inside	Night	Night
758	2016-07-01 03:10:00	74.295	100	Inside	Night	Night
759	2016-07-01 03:20:00	74.338	100	Inside	Night	Night
760	2016-07-01 03:30:00	74.338	100	Inside	Night	Night
761	2016-07-01 03:40:00	74.25	100	Inside	Night	Night
762	2016-07-01 03:50:00	74.12	100	Inside	Night	Night
763	2016-07-01 04:00:00	74.034	100	Inside	Night	Night
764	2016-07-01 04:10:00	73.947	100	Inside	Night	Night
765	2016-07-01 04:20:00	73.99	100	Inside	Night	Night
766	2016-07-01 04:30:00	73.904	100	Inside	Night	Night
767	2016-07-01 04:40:00	73.99	100	Inside	Night	Night
768	2016-07-01 04:50:00	74.163	100	Inside	Night	Night
769	2016-07-01 05:00:00	74.12	100	Inside	Night	Night
770	2016-07-01 05:10:00	74.25	100	Inside	Night	Night
771	2016-07-01 05:20:00	74.206	100	Inside	Night	Night
772	2016-07-01 05:30:00	74.206	100	Inside	Night	Dawn
773	2016-07-01 05:40:00	74.206	100	Inside	Night	Dawn
774	2016-07-01 05:50:00	74.206	100	Inside	Night	Dawn
775	2016-07-01 06:00:00	74.206	100	Inside	Night	Dawn
776	2016-07-01 06:10:00	74.12	100	Inside	Night	Dawn
777	2016-07-01 06:20:00	74.034	100	Inside	Night	Dawn
778	2016-07-01 06:30:00	73.99	100	Inside	Night	Dawn
779	2016-07-01 06:40:00	74.077	100	Inside	Night	Dawn
780	2016-07-01 06:50:00	74.295	100	Inside	Night	Dawn
781	2016-07-01 07:00:00	74.424	100	Inside	Night	Dawn
782	2016-07-01 07:10:00	74.597	100	Inside	Night	Dawn
783	2016-07-01 07:20:00	74.727	99.378	Inside	Night	Dawn
784	2016-07-01 07:30:00	74.986	98.652	Inside	Night	Dawn
785	2016-07-01 07:40:00	75.333	98.148	Inside	Night	Dawn
786	2016-07-01 07:50:00	75.681	97.136	Inside	Night	Dawn
787	2016-07-01 08:00:00	75.985	97.18	Inside	Night	Dawn
788	2016-07-01 08:10:00	76.071	96.284	Inside	Night	Dawn
789	2016-07-01 08:20:00	76.464	94.809	Inside	Night	Dawn
790	2016-07-01 08:30:00	77.117	93.411	Inside	Night	Dawn
791	2016-07-01 08:40:00	77.421	93.1	Inside	Night	Dawn
792	2016-07-01 08:50:00	77.727	94.229	Inside	Day	Dawn
793	2016-07-01 09:00:00	79.963	87.555	Inside	Day	Dawn
794	2016-07-01 09:10:00	81.154	86.583	Inside	Day	Dawn
795	2016-07-01 09:20:00	81.909	83.611	Inside	Day	Dawn
796	2016-07-01 09:30:00	82.175	84.1	Inside	Day	Dawn
797	2016-07-01 09:40:00	81.952	82.586	Inside	Day	Dawn
798	2016-07-01 09:50:00	82.085	82.2	Inside	Day	Dawn
799	2016-07-01 10:00:00	82.396	79.752	Inside	Day	Dawn
800	2016-07-01 10:10:00	83.601	79.571	Inside	Day	Dawn
801	2016-07-01 10:20:00	84.317	76.487	Inside	Day	Dawn
802	2016-07-01 10:30:00	84.094	74.865	Inside	Day	Dawn
803	2016-07-01 10:40:00	85.352	73.362	Inside	Day	Dawn
804	2016-07-01 10:50:00	85.622	73.511	Inside	Day	Dawn
805	2016-07-01 11:00:00	85.757	73.046	Inside	Day	Dawn
806	2016-07-01 11:10:00	85.487	73.795	Inside	Day	Dawn
807	2016-07-01 11:20:00	85.667	74.857	Inside	Day	Dawn
808	2016-07-01 11:30:00	84.182	77.061	Inside	Day	Dawn
809	2016-07-01 11:40:00	83.736	87.193	Inside	Day	Day
810	2016-07-01 11:50:00	83.064	92.831	Inside	Day	Day
811	2016-07-01 12:00:00	83.199	94.143	Inside	Day	Day
812	2016-07-01 12:10:00	82.042	93.572	Inside	Day	Day
813	2016-07-01 12:20:00	82.396	97.65	Inside	Day	Day
814	2016-07-01 12:30:00	83.736	97.816	Inside	Day	Day
815	2016-07-01 12:40:00	84.094	92.473	Inside	Day	Day
816	2016-07-01 12:50:00	84.362	92.676	Inside	Day	Day
817	2016-07-01 13:00:00	83.287	91.561	Inside	Day	Day
818	2016-07-01 13:10:00	82.486	94.975	Inside	Day	Day
819	2016-07-01 13:20:00	83.109	94.515	Inside	Day	Day
820	2016-07-01 13:30:00	82.665	97.013	Inside	Day	Day
821	2016-07-01 13:40:00	84.362	94.744	Inside	Day	Day
822	2016-07-01 13:50:00	85.487	92.856	Inside	Day	Day
823	2016-07-01 14:00:00	82.486	90.759	Inside	Day	Day
824	2016-07-01 14:10:00	78.91	92.567	Inside	Day	Day
825	2016-07-01 14:20:00	75.985	96.325	Inside	Day	Day
826	2016-07-01 14:30:00	74.943	98.143	Inside	Day	Day
827	2016-07-01 14:40:00	75.029	99.318	Inside	Day	Day
828	2016-07-01 14:50:00	75.42	100	Inside	Day	Day
829	2016-07-01 15:00:00	75.551	99.895	Inside	Day	Day
830	2016-07-01 15:10:00	76.246	100	Inside	Day	Day
831	2016-07-01 15:20:00	76.811	100	Inside	Day	Day
832	2016-07-01 15:30:00	77.684	100	Inside	Day	Day
833	2016-07-01 15:40:00	78.208	99.207	Inside	Day	Day
834	2016-07-01 15:50:00	78.471	98.501	Inside	Day	Day
835	2016-07-01 16:00:00	78.865	98.825	Inside	Day	Day
836	2016-07-01 16:10:00	79.304	100	Inside	Day	Day
837	2016-07-01 16:20:00	80.316	98.878	Inside	Day	Day
838	2016-07-01 16:30:00	81.597	98.799	Inside	Day	Day
839	2016-07-01 16:40:00	82.798	96.978	Inside	Day	Day
840	2016-07-01 16:50:00	83.064	96.636	Inside	Day	Day
841	2016-07-01 17:00:00	84.677	96.648	Inside	Day	Day
842	2016-07-01 17:10:00	86.936	93.358	Inside	Day	Day
843	2016-07-01 17:20:00	88.993	89.735	Inside	Day	Day
844	2016-07-01 17:30:00	88.075	90.969	Inside	Day	Day
845	2016-07-01 17:40:00	89.085	91.046	Inside	Day	Dusk
846	2016-07-01 17:50:00	91.076	89.58	Inside	Day	Dusk
847	2016-07-01 18:00:00	92.574	87.166	Inside	Day	Dusk
848	2016-07-01 18:10:00	91.029	83.327	Inside	Day	Dusk
849	2016-07-01 18:20:00	91.449	84.541	Inside	Day	Dusk
850	2016-07-01 18:30:00	91.123	78.042	Inside	Day	Dusk
851	2016-07-01 18:40:00	90.424	73.808	Inside	Day	Dusk
852	2016-07-01 18:50:00	90.936	66.936	Inside	Day	Dusk
853	2016-07-01 19:00:00	89.962	70.611	Inside	Day	Dusk
854	2016-07-01 19:10:00	90.471	65.284	Inside	Day	Dusk
855	2016-07-01 19:20:00	89.224	66.896	Inside	Day	Dusk
856	2016-07-01 19:30:00	87.939	69.282	Inside	Day	Dusk
857	2016-07-01 19:40:00	87.3	70.403	Inside	Day	Dusk
858	2016-07-01 19:50:00	86.256	71.596	Inside	Day	Dusk
859	2016-07-01 20:00:00	85.397	77.991	Inside	Day	Dusk
860	2016-07-01 20:10:00	83.779	78.98	Inside	Day	Dusk
861	2016-07-01 20:20:00	82.042	83.742	Inside	Day	Dusk
862	2016-07-01 20:30:00	80.757	86.758	Inside	Day	Dusk
863	2016-07-01 20:40:00	79.831	88.377	Inside	Day	Dusk
864	2016-07-01 20:50:00	79.128	90.617	Inside	Day	Dusk
865	2016-07-01 21:00:00	78.602	91.675	Inside	Night	Dusk
866	2016-07-01 21:10:00	78.165	93.229	Inside	Night	Dusk
867	2016-07-01 21:20:00	77.684	94.412	Inside	Night	Dusk
868	2016-07-01 21:30:00	77.203	95.587	Inside	Night	Dusk
869	2016-07-01 21:40:00	76.942	96.194	Inside	Night	Dusk
870	2016-07-01 21:50:00	76.768	96.196	Inside	Night	Dusk
871	2016-07-01 22:00:00	76.725	96.056	Inside	Night	Dusk
872	2016-07-01 22:10:00	76.725	96.029	Inside	Night	Dusk
873	2016-07-01 22:20:00	76.55	96.031	Inside	Night	Dusk
874	2016-07-01 22:30:00	76.289	97.01	Inside	Night	Dusk
875	2016-07-01 22:40:00	76.071	97.352	Inside	Night	Dusk
876	2016-07-01 22:50:00	75.898	98.124	Inside	Night	Dusk
877	2016-07-01 23:00:00	75.724	98.629	Inside	Night	Dusk
878	2016-07-01 23:10:00	75.463	98.432	Inside	Night	Dusk
879	2016-07-01 23:20:00	75.29	98.882	Inside	Night	Dusk
880	2016-07-01 23:30:00	75.204	99.027	Inside	Night	Dusk
881	2016-07-01 23:40:00	75.074	99.114	Inside	Night	Night
882	2016-07-01 23:50:00	74.986	99.417	Inside	Night	Night
883	2016-07-02	74.77	99.121	Inside	Night	Night
884	2016-07-02 00:10:00	74.683	99.687	Inside	Night	Night
885	2016-07-02 00:20:00	74.597	99.832	Inside	Night	Night
886	2016-07-02 00:30:00	74.381	99.615	Inside	Night	Night
887	2016-07-02 00:40:00	74.163	99.609	Inside	Night	Night
888	2016-07-02 00:50:00	74.077	99.964	Inside	Night	Night
889	2016-07-02 01:00:00	73.904	99.964	Inside	Night	Night
890	2016-07-02 01:10:00	73.818	100	Inside	Night	Night
891	2016-07-02 01:20:00	73.688	100	Inside	Night	Night
892	2016-07-02 01:30:00	73.774	100	Inside	Night	Night
893	2016-07-02 01:40:00	73.774	100	Inside	Night	Night
894	2016-07-02 01:50:00	73.774	100	Inside	Night	Night
895	2016-07-02 02:00:00	73.818	100	Inside	Night	Night
896	2016-07-02 02:10:00	73.861	100	Inside	Night	Night
897	2016-07-02 02:20:00	73.818	100	Inside	Night	Night
898	2016-07-02 02:30:00	73.861	100	Inside	Night	Night
899	2016-07-02 02:40:00	73.861	100	Inside	Night	Night
900	2016-07-02 02:50:00	73.818	100	Inside	Night	Night
901	2016-07-02 03:00:00	73.731	100	Inside	Night	Night
902	2016-07-02 03:10:00	73.602	100	Inside	Night	Night
903	2016-07-02 03:20:00	73.386	100	Inside	Night	Night
904	2016-07-02 03:30:00	73.299	100	Inside	Night	Night
905	2016-07-02 03:40:00	73.386	100	Inside	Night	Night
906	2016-07-02 03:50:00	73.213	100	Inside	Night	Night
907	2016-07-02 04:00:00	73.126	100	Inside	Night	Night
908	2016-07-02 04:10:00	72.997	100	Inside	Night	Night
909	2016-07-02 04:20:00	73.083	100	Inside	Night	Night
910	2016-07-02 04:30:00	73.04	100	Inside	Night	Night
911	2016-07-02 04:40:00	73.126	100	Inside	Night	Night
912	2016-07-02 04:50:00	73.126	100	Inside	Night	Night
913	2016-07-02 05:00:00	73.17	100	Inside	Night	Night
914	2016-07-02 05:10:00	73.04	100	Inside	Night	Night
915	2016-07-02 05:20:00	73.126	100	Inside	Night	Night
916	2016-07-02 05:30:00	73.083	100	Inside	Night	Dawn
917	2016-07-02 05:40:00	72.912	100	Inside	Night	Dawn
918	2016-07-02 05:50:00	72.739	100	Inside	Night	Dawn
919	2016-07-02 06:00:00	72.61	100	Inside	Night	Dawn
920	2016-07-02 06:10:00	72.48	100	Inside	Night	Dawn
921	2016-07-02 06:20:00	72.394	100	Inside	Night	Dawn
922	2016-07-02 06:30:00	72.48	100	Inside	Night	Dawn
923	2016-07-02 06:40:00	72.48	100	Inside	Night	Dawn
924	2016-07-02 06:50:00	72.61	100	Inside	Night	Dawn
925	2016-07-02 07:00:00	73.083	100	Inside	Night	Dawn
926	2016-07-02 07:10:00	73.645	100	Inside	Night	Dawn
927	2016-07-02 07:20:00	74.077	100	Inside	Night	Dawn
928	2016-07-02 07:30:00	74.338	100	Inside	Night	Dawn
929	2016-07-02 07:40:00	74.64	100	Inside	Night	Dawn
930	2016-07-02 07:50:00	74.856	100	Inside	Night	Dawn
931	2016-07-02 08:00:00	75.074	100	Inside	Night	Dawn
932	2016-07-02 08:10:00	75.333	100	Inside	Night	Dawn
933	2016-07-02 08:20:00	75.637	100	Inside	Night	Dawn
934	2016-07-02 08:30:00	76.028	99.914	Inside	Night	Dawn
935	2016-07-02 08:40:00	76.811	98.258	Inside	Night	Dawn
936	2016-07-02 08:50:00	77.596	97.146	Inside	Night	Dawn
937	2016-07-02 09:00:00	78.033	94.624	Inside	Day	Dawn
938	2016-07-02 09:10:00	78.296	93.493	Inside	Day	Dawn
939	2016-07-02 09:20:00	79.216	92.143	Inside	Day	Dawn
940	2016-07-02 09:30:00	79.876	90.855	Inside	Day	Dawn
941	2016-07-02 09:40:00	80.802	87.663	Inside	Day	Dawn
942	2016-07-02 09:50:00	81.111	87.394	Inside	Day	Dawn
943	2016-07-02 10:00:00	82.798	84.062	Inside	Day	Dawn
944	2016-07-02 10:10:00	83.556	81.799	Inside	Day	Dawn
945	2016-07-02 10:20:00	83.332	82.406	Inside	Day	Dawn
946	2016-07-02 10:30:00	84.497	80.925	Inside	Day	Dawn
947	2016-07-02 10:40:00	85.307	78.099	Inside	Day	Dawn
948	2016-07-02 10:50:00	86.754	77.289	Inside	Day	Dawn
949	2016-07-02 11:00:00	87.483	74.097	Inside	Day	Dawn
950	2016-07-02 11:10:00	88.306	72.772	Inside	Day	Dawn
951	2016-07-02 11:20:00	88.075	76.813	Inside	Day	Dawn
952	2016-07-02 11:30:00	88.947	70.174	Inside	Day	Dawn
953	2016-07-02 11:40:00	88.855	70.742	Inside	Day	Day
954	2016-07-02 11:50:00	89.407	70.16	Inside	Day	Day
955	2016-07-02 12:00:00	90.286	68.228	Inside	Day	Day
956	2016-07-02 12:10:00	89.454	70.134	Inside	Day	Day
957	2016-07-02 12:20:00	90.936	65.885	Inside	Day	Day
958	2016-07-02 12:30:00	91.87	63.356	Inside	Day	Day
959	2016-07-02 12:40:00	91.402	64.624	Inside	Day	Day
960	2016-07-02 12:50:00	92.856	62.629	Inside	Day	Day
961	2016-07-02 13:00:00	93.423	59.805	Inside	Day	Day
962	2016-07-02 13:10:00	92.244	64.327	Inside	Day	Day
963	2016-07-02 13:20:00	92.903	63.48	Inside	Day	Day
964	2016-07-02 13:30:00	93.801	61.831	Inside	Day	Day
965	2016-07-02 13:40:00	94.372	57.526	Inside	Day	Day
966	2016-07-02 13:50:00	93.992	57.014	Inside	Day	Day
967	2016-07-02 14:00:00	94.467	55.639	Inside	Day	Day
968	2016-07-02 14:10:00	93.848	57.547	Inside	Day	Day
969	2016-07-02 14:20:00	94.849	55.991	Inside	Day	Day
970	2016-07-02 14:30:00	95.328	54.544	Inside	Day	Day
971	2016-07-02 14:40:00	95.952	52.904	Inside	Day	Day
972	2016-07-02 14:50:00	96.627	52.27	Inside	Day	Day
973	2016-07-02 15:00:00	96.627	51.224	Inside	Day	Day
974	2016-07-02 15:10:00	95.616	52.521	Inside	Day	Day
975	2016-07-02 15:20:00	93.612	56.15	Inside	Day	Day
976	2016-07-02 15:30:00	95.616	55.246	Inside	Day	Day
977	2016-07-02 15:40:00	96.337	51.203	Inside	Day	Day
978	2016-07-02 15:50:00	97.452	48.849	Inside	Day	Day
979	2016-07-02 16:00:00	98.038	48.956	Inside	Day	Day
980	2016-07-02 16:10:00	97.16	53.06	Inside	Day	Day
981	2016-07-02 16:20:00	98.283	47.317	Inside	Day	Day
982	2016-07-02 16:30:00	99.563	44.53	Inside	Day	Day
983	2016-07-02 16:40:00	101.358	44.308	Inside	Day	Day
984	2016-07-02 16:50:00	102.772	44.296	Inside	Day	Day
985	2016-07-02 17:00:00	104.515	41.929	Inside	Day	Day
986	2016-07-02 17:10:00	103.282	41.856	Inside	Day	Day
987	2016-07-02 17:20:00	106.178	37.395	Inside	Day	Day
988	2016-07-02 17:30:00	106.336	36.4	Inside	Day	Day
989	2016-07-02 17:40:00	105.969	38.728	Inside	Day	Dusk
990	2016-07-02 17:50:00	106.126	36.908	Inside	Day	Dusk
991	2016-07-02 18:00:00	105.656	37.815	Inside	Day	Dusk
992	2016-07-02 18:10:00	104.67	39.616	Inside	Day	Dusk
993	2016-07-02 18:20:00	100.009	42.843	Inside	Day	Dusk
994	2016-07-02 18:30:00	95.423	56.005	Inside	Day	Dusk
995	2016-07-02 18:40:00	91.776	63.691	Inside	Day	Dusk
996	2016-07-02 18:50:00	91.355	65.148	Inside	Day	Dusk
997	2016-07-02 19:00:00	95.952	54.722	Inside	Day	Dusk
998	2016-07-02 19:10:00	97.257	51.335	Inside	Day	Dusk
999	2016-07-02 19:20:00	92.667	62.518	Inside	Day	Dusk
1000	2016-07-02 19:30:00	89.316	71.941	Inside	Day	Dusk
1001	2016-07-02 19:40:00	87.71	79.194	Inside	Day	Dusk
1002	2016-07-02 19:50:00	90.286	72.707	Inside	Day	Dusk
1003	2016-07-02 20:00:00	87.985	74.33	Inside	Day	Dusk
1004	2016-07-02 20:10:00	85.712	79.493	Inside	Day	Dusk
1005	2016-07-02 20:20:00	84.497	82.199	Inside	Day	Dusk
1006	2016-07-02 20:30:00	83.109	84.9	Inside	Day	Dusk
1007	2016-07-02 20:40:00	82.175	87.389	Inside	Day	Dusk
1008	2016-07-02 20:50:00	82.263	83.969	Inside	Day	Dusk
1009	2016-07-02 21:00:00	81.73	86.119	Inside	Day	Dusk
1010	2016-07-02 21:10:00	81.376	85.99	Inside	Night	Dusk
1011	2016-07-02 21:20:00	81.244	88.42	Inside	Night	Dusk
1012	2016-07-02 21:30:00	80.845	89.652	Inside	Night	Dusk
1013	2016-07-02 21:40:00	80.802	89.34	Inside	Night	Dusk
1014	2016-07-02 21:50:00	80.404	90.981	Inside	Night	Dusk
1015	2016-07-02 22:00:00	80.008	91.81	Inside	Night	Dusk
1016	2016-07-02 22:10:00	79.743	92.845	Inside	Night	Dusk
1017	2016-07-02 22:20:00	79.48	93.738	Inside	Night	Dusk
1018	2016-07-02 22:30:00	79.567	92.821	Inside	Night	Dusk
1019	2016-07-02 22:40:00	79.788	91.918	Inside	Night	Dusk
1020	2016-07-02 22:50:00	79.831	92.144	Inside	Night	Dusk
1021	2016-07-02 23:00:00	79.831	91.539	Inside	Night	Dusk
1022	2016-07-02 23:10:00	79.788	92.028	Inside	Night	Dusk
1023	2016-07-02 23:20:00	79.7	92.071	Inside	Night	Dusk
1024	2016-07-02 23:30:00	79.612	92.306	Inside	Night	Dusk
1025	2016-07-02 23:40:00	79.392	92.907	Inside	Night	Night
1026	2016-07-02 23:50:00	79.173	93.177	Inside	Night	Night
1027	2016-07-03	78.777	94.62	Inside	Night	Night
1028	2016-07-03 00:10:00	78.514	94.962	Inside	Night	Night
1029	2016-07-03 00:20:00	78.382	95.214	Inside	Night	Night
1030	2016-07-03 00:30:00	78.296	95.175	Inside	Night	Night
1031	2016-07-03 00:40:00	77.99	95.267	Inside	Night	Night
1032	2016-07-03 00:50:00	77.859	95.545	Inside	Night	Night
1033	2016-07-03 01:00:00	77.727	95.472	Inside	Night	Night
1034	2016-07-03 01:10:00	77.639	95.325	Inside	Night	Night
1035	2016-07-03 01:20:00	77.596	95.481	Inside	Night	Night
1036	2016-07-03 01:30:00	77.509	95.63	Inside	Night	Night
1037	2016-07-03 01:40:00	77.464	95.462	Inside	Night	Night
1038	2016-07-03 01:50:00	77.247	95.754	Inside	Night	Night
1039	2016-07-03 02:00:00	77.029	96.1	Inside	Night	Night
1040	2016-07-03 02:10:00	76.768	96.545	Inside	Night	Night
1041	2016-07-03 02:20:00	76.636	96.526	Inside	Night	Night
1042	2016-07-03 02:30:00	76.507	96.668	Inside	Night	Night
1043	2016-07-03 02:40:00	76.375	96.97	Inside	Night	Night
1044	2016-07-03 02:50:00	76.289	97.064	Inside	Night	Night
1045	2016-07-03 03:00:00	76.114	97.545	Inside	Night	Night
1046	2016-07-03 03:10:00	75.898	98.098	Inside	Night	Night
1047	2016-07-03 03:20:00	75.81	98.191	Inside	Night	Night
1048	2016-07-03 03:30:00	75.594	98.61	Inside	Night	Night
1049	2016-07-03 03:40:00	75.463	99.119	Inside	Night	Night
1050	2016-07-03 03:50:00	75.376	99.343	Inside	Night	Night
1051	2016-07-03 04:00:00	75.247	99.613	Inside	Night	Night
1052	2016-07-03 04:10:00	75.16	99.863	Inside	Night	Night
1053	2016-07-03 04:20:00	75.117	100	Inside	Night	Night
1054	2016-07-03 04:30:00	75.074	100	Inside	Night	Night
1055	2016-07-03 04:40:00	75.117	100	Inside	Night	Night
1056	2016-07-03 04:50:00	75.074	100	Inside	Night	Night
1057	2016-07-03 05:00:00	74.943	100	Inside	Night	Night
1058	2016-07-03 05:10:00	74.64	100	Inside	Night	Night
1059	2016-07-03 05:20:00	74.597	100	Inside	Night	Night
1060	2016-07-03 05:30:00	74.683	100	Inside	Night	Dawn
1061	2016-07-03 05:40:00	74.77	100	Inside	Night	Dawn
1062	2016-07-03 05:50:00	74.856	100	Inside	Night	Dawn
1063	2016-07-03 06:00:00	75.029	100	Inside	Night	Dawn
1064	2016-07-03 06:10:00	75.29	100	Inside	Night	Dawn
1065	2016-07-03 06:20:00	75.42	100	Inside	Night	Dawn
1066	2016-07-03 06:30:00	75.594	100	Inside	Night	Dawn
1067	2016-07-03 06:40:00	75.681	100	Inside	Night	Dawn
1068	2016-07-03 06:50:00	75.81	100	Inside	Night	Dawn
1069	2016-07-03 07:00:00	75.898	100	Inside	Night	Dawn
1070	2016-07-03 07:10:00	76.114	100	Inside	Night	Dawn
1071	2016-07-03 07:20:00	76.464	100	Inside	Night	Dawn
1072	2016-07-03 07:30:00	76.725	99.886	Inside	Night	Dawn
1073	2016-07-03 07:40:00	77.203	99.191	Inside	Night	Dawn
1074	2016-07-03 07:50:00	77.639	98.06	Inside	Night	Dawn
1075	2016-07-03 08:00:00	78.121	97.382	Inside	Night	Dawn
1076	2016-07-03 08:10:00	78.69	96.067	Inside	Night	Dawn
1077	2016-07-03 08:20:00	79.128	95.021	Inside	Night	Dawn
1078	2016-07-03 08:30:00	79.524	93.962	Inside	Night	Dawn
1079	2016-07-03 08:40:00	79.963	92.491	Inside	Night	Dawn
1080	2016-07-03 08:50:00	80.935	90.692	Inside	Night	Dawn
1081	2016-07-03 09:00:00	81.597	89.751	Inside	Night	Dawn
1082	2016-07-03 09:10:00	82.263	88.609	Inside	Day	Dawn
1083	2016-07-03 09:20:00	83.377	83.331	Inside	Day	Dawn
1084	2016-07-03 09:30:00	84.587	83.593	Inside	Day	Dawn
1085	2016-07-03 09:40:00	85.035	81.887	Inside	Day	Dawn
1086	2016-07-03 09:50:00	85.712	78.908	Inside	Day	Dawn
1087	2016-07-03 10:00:00	86.164	80.771	Inside	Day	Dawn
1088	2016-07-03 10:10:00	86.119	79.423	Inside	Day	Dawn
1089	2016-07-03 10:20:00	86.799	75.901	Inside	Day	Dawn
1090	2016-07-03 10:30:00	86.981	76.485	Inside	Day	Dawn
1091	2016-07-03 10:40:00	87.894	75.902	Inside	Day	Dawn
1092	2016-07-03 10:50:00	88.902	72.503	Inside	Day	Dawn
1093	2016-07-03 11:00:00	88.993	72.18	Inside	Day	Dawn
1094	2016-07-03 11:10:00	89.132	71.104	Inside	Day	Dawn
1095	2016-07-03 11:20:00	89.362	70.246	Inside	Day	Dawn
1096	2016-07-03 11:30:00	90.1	69.985	Inside	Day	Dawn
1097	2016-07-03 11:40:00	90.286	68.934	Inside	Day	Day
1098	2016-07-03 11:50:00	91.029	68.639	Inside	Day	Day
1099	2016-07-03 12:00:00	91.823	68.07	Inside	Day	Day
1100	2016-07-03 12:10:00	91.263	66.256	Inside	Day	Day
1101	2016-07-03 12:20:00	92.01	63.493	Inside	Day	Day
1102	2016-07-03 12:30:00	93.092	63.027	Inside	Day	Day
1103	2016-07-03 12:40:00	93.754	61.89	Inside	Day	Day
1104	2016-07-03 12:50:00	94.563	60.029	Inside	Day	Day
1105	2016-07-03 13:00:00	95.04	55.716	Inside	Day	Day
1106	2016-07-03 13:10:00	95.567	57.495	Inside	Day	Day
1107	2016-07-03 13:20:00	94.372	56.756	Inside	Day	Day
1108	2016-07-03 13:30:00	94.944	61.172	Inside	Day	Day
1109	2016-07-03 13:40:00	94.609	55.747	Inside	Day	Day
1110	2016-07-03 13:50:00	95.423	55.037	Inside	Day	Day
1111	2016-07-03 14:00:00	95.662	55.346	Inside	Day	Day
1112	2016-07-03 14:10:00	95.135	58.484	Inside	Day	Day
1113	2016-07-03 14:20:00	96.048	55.861	Inside	Day	Day
1114	2016-07-03 14:30:00	97.257	54.012	Inside	Day	Day
1115	2016-07-03 14:40:00	94.849	55.121	Inside	Day	Day
1116	2016-07-03 14:50:00	96.579	54.349	Inside	Day	Day
1117	2016-07-03 15:00:00	95.518	57.972	Inside	Day	Day
1118	2016-07-03 15:10:00	97.063	51.059	Inside	Day	Day
1119	2016-07-03 15:20:00	98.479	50.438	Inside	Day	Day
1120	2016-07-03 15:30:00	97.354	49.667	Inside	Day	Day
1121	2016-07-03 15:40:00	96.773	50.874	Inside	Day	Day
1122	2016-07-03 15:50:00	98.283	51.148	Inside	Day	Day
1123	2016-07-03 16:00:00	98.872	46.324	Inside	Day	Day
1124	2016-07-03 16:10:00	100.258	47.016	Inside	Day	Day
1125	2016-07-03 16:20:00	99.959	46.162	Inside	Day	Day
1126	2016-07-03 16:30:00	102.367	48.725	Inside	Day	Day
1127	2016-07-03 16:40:00	104.103	41.768	Inside	Day	Day
1128	2016-07-03 16:50:00	104.308	44.764	Inside	Day	Day
1129	2016-07-03 17:00:00	104.05	42.241	Inside	Day	Day
1130	2016-07-03 17:10:00	104.36	38.638	Inside	Day	Day
1131	2016-07-03 17:20:00	102.621	41.952	Inside	Day	Day
1132	2016-07-03 17:30:00	101.158	40.473	Inside	Day	Day
1133	2016-07-03 17:40:00	101.509	42.258	Inside	Day	Dusk
1134	2016-07-03 17:50:00	100.756	44.539	Inside	Day	Dusk
1135	2016-07-03 18:00:00	98.136	50.611	Inside	Day	Dusk
1136	2016-07-03 18:10:00	99.563	45.635	Inside	Day	Dusk
1137	2016-07-03 18:20:00	97.99	47.695	Inside	Day	Dusk
1138	2016-07-03 18:30:00	96.435	50.719	Inside	Day	Dusk
1139	2016-07-03 18:40:00	93.092	58.123	Inside	Day	Dusk
1140	2016-07-03 18:50:00	90.379	60.304	Inside	Day	Dusk
1141	2016-07-03 19:00:00	90.982	58.616	Inside	Day	Dusk
1142	2016-07-03 19:10:00	91.729	58.583	Inside	Day	Dusk
1143	2016-07-03 19:20:00	89.132	64.073	Inside	Day	Dusk
1144	2016-07-03 19:30:00	88.443	67.804	Inside	Day	Dusk
1145	2016-07-03 19:40:00	88.306	66.224	Inside	Day	Dusk
1146	2016-07-03 19:50:00	87.255	69.67	Inside	Day	Dusk
1147	2016-07-03 20:00:00	86.664	71.789	Inside	Day	Dusk
1148	2016-07-03 20:10:00	85.984	72.2	Inside	Day	Dusk
1149	2016-07-03 20:20:00	85.307	74.58	Inside	Day	Dusk
1150	2016-07-03 20:30:00	84.632	76.256	Inside	Day	Dusk
1151	2016-07-03 20:40:00	83.914	78.147	Inside	Day	Dusk
1152	2016-07-03 20:50:00	83.287	80.755	Inside	Day	Dusk
1153	2016-07-03 21:00:00	82.708	82.216	Inside	Day	Dusk
1154	2016-07-03 21:10:00	82.308	84.117	Inside	Day	Dusk
1155	2016-07-03 21:20:00	81.997	85.529	Inside	Night	Dusk
1156	2016-07-03 21:30:00	81.775	85.558	Inside	Night	Dusk
1157	2016-07-03 21:40:00	81.509	86.684	Inside	Night	Dusk
1158	2016-07-03 21:50:00	81.199	88.611	Inside	Night	Dusk
1159	2016-07-03 22:00:00	80.978	89.308	Inside	Night	Dusk
1160	2016-07-03 22:10:00	80.802	88.922	Inside	Night	Dusk
1161	2016-07-03 22:20:00	80.713	85.963	Inside	Night	Dusk
1162	2016-07-03 22:30:00	80.668	84.428	Inside	Night	Dusk
1163	2016-07-03 22:40:00	80.492	85.144	Inside	Night	Dusk
1164	2016-07-03 22:50:00	80.184	86.516	Inside	Night	Dusk
1165	2016-07-03 23:00:00	79.876	86.309	Inside	Night	Dusk
1166	2016-07-03 23:10:00	79.7	86.174	Inside	Night	Dusk
1167	2016-07-03 23:20:00	79.524	86.966	Inside	Night	Dusk
1168	2016-07-03 23:30:00	79.173	89.071	Inside	Night	Dusk
1169	2016-07-03 23:40:00	78.777	90.46	Inside	Night	Night
1170	2016-07-03 23:50:00	78.602	89.884	Inside	Night	Night
1171	2016-07-04	78.559	89.85	Inside	Night	Night
1172	2016-07-04 00:10:00	78.382	90.407	Inside	Night	Night
1173	2016-07-04 00:20:00	78.165	91.698	Inside	Night	Night
1174	2016-07-04 00:30:00	77.945	92.845	Inside	Night	Night
1175	2016-07-04 00:40:00	77.684	92.782	Inside	Night	Night
1176	2016-07-04 00:50:00	77.639	93.375	Inside	Night	Night
1177	2016-07-04 01:00:00	77.684	93.653	Inside	Night	Night
1178	2016-07-04 01:10:00	77.815	93.345	Inside	Night	Night
1179	2016-07-04 01:20:00	77.77	94.479	Inside	Night	Night
1180	2016-07-04 01:30:00	77.77	94.641	Inside	Night	Night
1181	2016-07-04 01:40:00	77.727	94.689	Inside	Night	Night
1182	2016-07-04 01:50:00	77.684	95.385	Inside	Night	Night
1183	2016-07-04 02:00:00	77.639	96.079	Inside	Night	Night
1184	2016-07-04 02:10:00	77.596	96.422	Inside	Night	Night
1185	2016-07-04 02:20:00	77.553	97.166	Inside	Night	Night
1186	2016-07-04 02:30:00	77.464	97.287	Inside	Night	Night
1187	2016-07-04 02:40:00	77.378	97.675	Inside	Night	Night
1188	2016-07-04 02:50:00	77.335	97.882	Inside	Night	Night
1189	2016-07-04 03:00:00	77.203	98.156	Inside	Night	Night
1190	2016-07-04 03:10:00	77.335	98.441	Inside	Night	Night
1191	2016-07-04 03:20:00	77.421	98.294	Inside	Night	Night
1192	2016-07-04 03:30:00	77.421	98.241	Inside	Night	Night
1193	2016-07-04 03:40:00	77.378	98.288	Inside	Night	Night
1194	2016-07-04 03:50:00	77.464	98.567	Inside	Night	Night
1195	2016-07-04 04:00:00	77.464	98.487	Inside	Night	Night
1196	2016-07-04 04:10:00	77.421	98.613	Inside	Night	Night
1197	2016-07-04 04:20:00	77.335	98.813	Inside	Night	Night
1198	2016-07-04 04:30:00	77.335	98.972	Inside	Night	Night
1199	2016-07-04 04:40:00	77.421	99.065	Inside	Night	Night
1200	2016-07-04 04:50:00	77.596	99.011	Inside	Night	Night
1201	2016-07-04 05:00:00	77.464	99.044	Inside	Night	Night
1202	2016-07-04 05:10:00	77.335	99.184	Inside	Night	Night
1203	2016-07-04 05:20:00	77.203	99.43	Inside	Night	Night
1204	2016-07-04 05:30:00	77.203	99.773	Inside	Night	Dawn
1205	2016-07-04 05:40:00	77.247	99.753	Inside	Night	Dawn
1206	2016-07-04 05:50:00	77.203	99.852	Inside	Night	Dawn
1207	2016-07-04 06:00:00	77.029	99.721	Inside	Night	Dawn
1208	2016-07-04 06:10:00	76.768	99.418	Inside	Night	Dawn
1209	2016-07-04 06:20:00	76.55	99.729	Inside	Night	Dawn
1210	2016-07-04 06:30:00	76.636	100	Inside	Night	Dawn
1211	2016-07-04 06:40:00	76.681	100	Inside	Night	Dawn
1212	2016-07-04 06:50:00	76.681	100	Inside	Night	Dawn
1213	2016-07-04 07:00:00	76.768	100	Inside	Night	Dawn
1214	2016-07-04 07:10:00	77.029	100	Inside	Night	Dawn
1215	2016-07-04 07:20:00	77.335	100	Inside	Night	Dawn
1216	2016-07-04 07:30:00	77.727	100	Inside	Night	Dawn
1217	2016-07-04 07:40:00	78.251	99.797	Inside	Night	Dawn
1218	2016-07-04 07:50:00	78.777	98.493	Inside	Night	Dawn
1219	2016-07-04 08:00:00	79.392	96.868	Inside	Night	Dawn
1220	2016-07-04 08:10:00	80.139	95.082	Inside	Night	Dawn
1221	2016-07-04 08:20:00	80.89	92.783	Inside	Night	Dawn
1222	2016-07-04 08:30:00	81.421	91.753	Inside	Night	Dawn
1223	2016-07-04 08:40:00	82.308	89.873	Inside	Night	Dawn
1224	2016-07-04 08:50:00	83.154	87.88	Inside	Night	Dawn
1225	2016-07-04 09:00:00	83.779	86.405	Inside	Night	Dawn
1226	2016-07-04 09:10:00	84.587	83.564	Inside	Night	Dawn
1227	2016-07-04 09:20:00	84.99	83.555	Inside	Day	Dawn
1228	2016-07-04 09:30:00	85.667	81.701	Inside	Day	Dawn
1229	2016-07-04 09:40:00	86.211	78.847	Inside	Day	Dawn
1230	2016-07-04 09:50:00	86.572	80.615	Inside	Day	Dawn
1231	2016-07-04 10:00:00	87.71	75.018	Inside	Day	Dawn
1232	2016-07-04 10:10:00	87.21	76.273	Inside	Day	Dawn
1233	2016-07-04 10:20:00	87.894	73.421	Inside	Day	Dawn
1234	2016-07-04 10:30:00	88.626	71.628	Inside	Day	Dawn
1235	2016-07-04 10:40:00	89.085	72.31	Inside	Day	Dawn
1236	2016-07-04 10:50:00	88.122	69.909	Inside	Day	Dawn
1237	2016-07-04 11:00:00	88.626	72.021	Inside	Day	Dawn
1238	2016-07-04 11:10:00	90.239	65.727	Inside	Day	Dawn
1239	2016-07-04 11:20:00	90.844	66.866	Inside	Day	Dawn
1240	2016-07-04 11:30:00	89.224	68.768	Inside	Day	Dawn
1241	2016-07-04 11:40:00	89.962	65.484	Inside	Day	Day
1242	2016-07-04 11:50:00	89.177	72.531	Inside	Day	Day
1243	2016-07-04 12:00:00	90.518	69.354	Inside	Day	Day
1244	2016-07-04 12:10:00	90.844	65.256	Inside	Day	Day
1245	2016-07-04 12:20:00	90.844	64.883	Inside	Day	Day
1246	2016-07-04 12:30:00	90.982	65.424	Inside	Day	Day
1247	2016-07-04 12:40:00	91.729	63.593	Inside	Day	Day
1248	2016-07-04 12:50:00	91.963	64.613	Inside	Day	Day
1249	2016-07-04 13:00:00	91.87	64.48	Inside	Day	Day
1250	2016-07-04 13:10:00	92.667	58.725	Inside	Day	Day
1251	2016-07-04 13:20:00	93.564	58.513	Inside	Day	Day
1252	2016-07-04 13:30:00	94.276	57.134	Inside	Day	Day
1253	2016-07-04 13:40:00	94.705	58.767	Inside	Day	Day
1254	2016-07-04 13:50:00	92.527	60.552	Inside	Day	Day
1255	2016-07-04 14:00:00	88.671	66.843	Inside	Day	Day
1256	2016-07-04 14:10:00	84.182	86.2	Inside	Day	Day
1257	2016-07-04 14:20:00	84.362	91.538	Inside	Day	Day
1258	2016-07-04 14:30:00	86.844	77.742	Inside	Day	Day
1259	2016-07-04 14:40:00	89.132	67.993	Inside	Day	Day
1260	2016-07-04 14:50:00	91.589	64.018	Inside	Day	Day
1261	2016-07-04 15:00:00	92.95	59.955	Inside	Day	Day
1262	2016-07-04 15:10:00	93.612	59.884	Inside	Day	Day
1263	2016-07-04 15:20:00	94.467	57.277	Inside	Day	Day
1264	2016-07-04 15:30:00	95.135	56.882	Inside	Day	Day
1265	2016-07-04 15:40:00	95.711	57.635	Inside	Day	Day
1266	2016-07-04 15:50:00	96.192	54.579	Inside	Day	Day
1267	2016-07-04 16:00:00	96.724	54.036	Inside	Day	Day
1268	2016-07-04 16:10:00	97.209	53.878	Inside	Day	Day
1269	2016-07-04 16:20:00	97.257	52.644	Inside	Day	Day
1270	2016-07-04 16:30:00	97.111	54.747	Inside	Day	Day
1271	2016-07-04 16:40:00	97.599	53.81	Inside	Day	Day
1272	2016-07-04 16:50:00	98.136	53.656	Inside	Day	Day
1273	2016-07-04 17:00:00	98.038	50.111	Inside	Day	Day
1274	2016-07-04 17:10:00	94.514	54.934	Inside	Day	Day
1275	2016-07-04 17:20:00	96.386	52.089	Inside	Day	Day
1276	2016-07-04 17:30:00	98.233	51.735	Inside	Day	Day
1277	2016-07-04 17:40:00	98.283	51.673	Inside	Day	Dusk
1278	2016-07-04 17:50:00	97.696	50.842	Inside	Day	Dusk
1279	2016-07-04 18:00:00	95.279	54.573	Inside	Day	Dusk
1280	2016-07-04 18:10:00	95.711	51.484	Inside	Day	Dusk
1281	2016-07-04 18:20:00	94.467	52.695	Inside	Day	Dusk
1282	2016-07-04 18:30:00	95.567	55.597	Inside	Day	Dusk
1283	2016-07-04 18:40:00	97.209	49.36	Inside	Day	Dusk
1284	2016-07-04 18:50:00	96.337	50.187	Inside	Day	Dusk
1285	2016-07-04 19:00:00	95.23	51.971	Inside	Day	Dusk
1286	2016-07-04 19:10:00	95.135	52.941	Inside	Day	Dusk
1287	2016-07-04 19:20:00	94.849	52.561	Inside	Day	Dusk
1288	2016-07-04 19:30:00	94.276	53.006	Inside	Day	Dusk
1289	2016-07-04 19:40:00	93.848	54.301	Inside	Day	Dusk
1290	2016-07-04 19:50:00	92.903	58.808	Inside	Day	Dusk
1291	2016-07-04 20:00:00	91.917	58.694	Inside	Day	Dusk
1292	2016-07-04 20:10:00	90.565	63.955	Inside	Day	Dusk
1293	2016-07-04 20:20:00	88.947	68.098	Inside	Day	Dusk
1294	2016-07-04 20:30:00	87.391	72.917	Inside	Day	Dusk
1295	2016-07-04 20:40:00	85.849	77.542	Inside	Day	Dusk
1296	2016-07-04 20:50:00	84.99	76.237	Inside	Day	Dusk
1297	2016-07-04 21:00:00	84.945	75.017	Inside	Day	Dusk
1298	2016-07-04 21:10:00	84.452	76.089	Inside	Day	Dusk
1299	2016-07-04 21:20:00	83.869	77.966	Inside	Day	Dusk
1300	2016-07-04 21:30:00	83.377	78.115	Inside	Night	Dusk
1301	2016-07-04 21:40:00	83.109	77.089	Inside	Night	Dusk
1302	2016-07-04 21:50:00	82.708	77.454	Inside	Night	Dusk
1303	2016-07-04 22:00:00	82.263	79.62	Inside	Night	Dusk
1304	2016-07-04 22:10:00	81.909	79.521	Inside	Night	Dusk
1305	2016-07-04 22:20:00	81.687	79.757	Inside	Night	Dusk
1306	2016-07-04 22:30:00	81.466	82.441	Inside	Night	Dusk
1307	2016-07-04 22:40:00	81.154	82.031	Inside	Night	Dusk
1308	2016-07-04 22:50:00	80.713	84.888	Inside	Night	Dusk
1309	2016-07-04 23:00:00	80.272	85.144	Inside	Night	Dusk
1310	2016-07-04 23:10:00	79.831	87.37	Inside	Night	Dusk
1311	2016-07-04 23:20:00	79.48	87.073	Inside	Night	Dusk
1312	2016-07-04 23:30:00	79.128	88.23	Inside	Night	Dusk
1313	2016-07-04 23:40:00	78.777	89.186	Inside	Night	Night
1314	2016-07-04 23:50:00	78.559	90.265	Inside	Night	Night
1315	2016-07-05	78.427	90.689	Inside	Night	Night
1316	2016-07-05 00:10:00	78.339	90.953	Inside	Night	Night
1317	2016-07-05 00:20:00	78.251	91.518	Inside	Night	Night
1318	2016-07-05 00:30:00	78.251	91.847	Inside	Night	Night
1319	2016-07-05 00:40:00	78.208	91.759	Inside	Night	Night
1320	2016-07-05 00:50:00	78.165	91.643	Inside	Night	Night
1321	2016-07-05 01:00:00	78.076	91.851	Inside	Night	Night
1322	2016-07-05 01:10:00	78.165	91.589	Inside	Night	Night
1323	2016-07-05 01:20:00	78.121	92.049	Inside	Night	Night
1324	2016-07-05 01:30:00	78.165	92.492	Inside	Night	Night
1325	2016-07-05 01:40:00	78.076	92.125	Inside	Night	Night
1326	2016-07-05 01:50:00	77.99	92.222	Inside	Night	Night
1327	2016-07-05 02:00:00	78.076	92.344	Inside	Night	Night
1328	2016-07-05 02:10:00	77.99	92.687	Inside	Night	Night
1329	2016-07-05 02:20:00	77.902	93.302	Inside	Night	Night
1330	2016-07-05 02:30:00	77.684	93.707	Inside	Night	Night
1331	2016-07-05 02:40:00	77.553	94.232	Inside	Night	Night
1332	2016-07-05 02:50:00	77.464	94.598	Inside	Night	Night
1333	2016-07-05 03:00:00	77.421	95.025	Inside	Night	Night
1334	2016-07-05 03:10:00	77.378	95.099	Inside	Night	Night
1335	2016-07-05 03:20:00	77.292	95.168	Inside	Night	Night
1336	2016-07-05 03:30:00	77.16	95.527	Inside	Night	Night
1337	2016-07-05 03:40:00	77.117	96.005	Inside	Night	Night
1338	2016-07-05 03:50:00	77.16	96.226	Inside	Night	Night
1339	2016-07-05 04:00:00	77.072	96.374	Inside	Night	Night
1340	2016-07-05 04:10:00	76.986	96.63	Inside	Night	Night
1341	2016-07-05 04:20:00	76.854	97.146	Inside	Night	Night
1342	2016-07-05 04:30:00	76.681	97.494	Inside	Night	Night
1343	2016-07-05 04:40:00	76.419	97.829	Inside	Night	Night
1344	2016-07-05 04:50:00	76.375	97.929	Inside	Night	Night
1345	2016-07-05 05:00:00	76.289	98.128	Inside	Night	Night
1346	2016-07-05 05:10:00	76.114	98.421	Inside	Night	Night
1347	2016-07-05 05:20:00	75.942	98.608	Inside	Night	Night
1348	2016-07-05 05:30:00	75.81	98.88	Inside	Night	Dawn
1349	2016-07-05 05:40:00	75.637	98.933	Inside	Night	Dawn
1350	2016-07-05 05:50:00	75.508	98.914	Inside	Night	Dawn
1351	2016-07-05 06:00:00	75.333	98.941	Inside	Night	Dawn
1352	2016-07-05 06:10:00	75.074	98.982	Inside	Night	Dawn
1353	2016-07-05 06:20:00	74.899	99.14	Inside	Night	Dawn
1354	2016-07-05 06:30:00	74.77	99.227	Inside	Night	Dawn
1355	2016-07-05 06:40:00	74.77	99.516	Inside	Night	Dawn
1356	2016-07-05 06:50:00	74.943	100	Inside	Night	Dawn
1357	2016-07-05 07:00:00	75.204	100	Inside	Night	Dawn
1358	2016-07-05 07:10:00	75.508	100	Inside	Night	Dawn
1359	2016-07-05 07:20:00	75.767	100	Inside	Night	Dawn
1360	2016-07-05 07:30:00	76.158	100	Inside	Night	Dawn
1361	2016-07-05 07:40:00	76.768	100	Inside	Night	Dawn
1362	2016-07-05 07:50:00	77.464	98.407	Inside	Night	Dawn
1363	2016-07-05 08:00:00	78.208	96.483	Inside	Night	Dawn
1364	2016-07-05 08:10:00	79.041	94.439	Inside	Night	Dawn
1365	2016-07-05 08:20:00	79.788	92.083	Inside	Night	Dawn
1366	2016-07-05 08:30:00	80.802	89.73	Inside	Night	Dawn
1367	2016-07-05 08:40:00	81.597	88.494	Inside	Night	Dawn
1368	2016-07-05 08:50:00	82.441	87.113	Inside	Night	Dawn
1369	2016-07-05 09:00:00	83.199	84.683	Inside	Night	Dawn
1370	2016-07-05 09:10:00	83.869	83.046	Inside	Night	Dawn
1371	2016-07-05 09:20:00	84.587	82.325	Inside	Night	Dawn
1372	2016-07-05 09:30:00	85.307	78.51	Inside	Day	Dawn
1373	2016-07-05 09:40:00	85.757	78.473	Inside	Day	Dawn
1374	2016-07-05 09:50:00	86.527	75.396	Inside	Day	Dawn
1375	2016-07-05 10:00:00	86.981	73.535	Inside	Day	Dawn
1376	2016-07-05 10:10:00	87.3	72.246	Inside	Day	Dawn
1377	2016-07-05 10:20:00	87.436	69.992	Inside	Day	Dawn
1378	2016-07-05 10:30:00	87.71	71.232	Inside	Day	Dawn
1379	2016-07-05 10:40:00	87.757	70.358	Inside	Day	Dawn
1380	2016-07-05 10:50:00	88.718	68.627	Inside	Day	Dawn
1381	2016-07-05 11:00:00	88.81	71.223	Inside	Day	Dawn
1382	2016-07-05 11:10:00	86.211	77.965	Inside	Day	Dawn
1383	2016-07-05 11:20:00	84.99	87.664	Inside	Day	Dawn
1384	2016-07-05 11:30:00	84.362	88.965	Inside	Day	Dawn
1385	2016-07-05 11:40:00	84.677	88.78	Inside	Day	Day
1386	2016-07-05 11:50:00	84.182	94.609	Inside	Day	Day
1387	2016-07-05 12:00:00	83.736	93.337	Inside	Day	Day
1388	2016-07-05 12:10:00	82.62	94.939	Inside	Day	Day
1389	2016-07-05 12:20:00	83.869	93.851	Inside	Day	Day
1390	2016-07-05 12:30:00	84.094	93.109	Inside	Day	Day
1391	2016-07-05 12:40:00	84.542	91.451	Inside	Day	Day
1392	2016-07-05 12:50:00	83.511	94.379	Inside	Day	Day
1393	2016-07-05 13:00:00	83.824	95.354	Inside	Day	Day
1394	2016-07-05 13:10:00	84.722	92.503	Inside	Day	Day
1395	2016-07-05 13:20:00	87.71	87.242	Inside	Day	Day
1396	2016-07-05 13:30:00	89.269	79.489	Inside	Day	Day
1397	2016-07-05 13:40:00	90.147	78.97	Inside	Day	Day
1398	2016-07-05 13:50:00	92.01	64.586	Inside	Day	Day
1399	2016-07-05 14:00:00	92.809	54.897	Inside	Day	Day
1400	2016-07-05 14:10:00	93.47	54.626	Inside	Day	Day
1401	2016-07-05 14:20:00	93.801	54.555	Inside	Day	Day
1402	2016-07-05 14:30:00	91.776	70.152	Inside	Day	Day
1403	2016-07-05 14:40:00	90.471	71.909	Inside	Day	Day
1404	2016-07-05 14:50:00	88.902	71.354	Inside	Day	Day
1405	2016-07-05 15:00:00	87.073	81.693	Inside	Day	Day
1406	2016-07-05 15:10:00	86.482	89.86	Inside	Day	Day
1407	2016-07-05 15:20:00	87.028	84.033	Inside	Day	Day
1408	2016-07-05 15:30:00	90.471	67.816	Inside	Day	Day
1409	2016-07-05 15:40:00	92.997	60.529	Inside	Day	Day
1410	2016-07-05 15:50:00	94.944	54.838	Inside	Day	Day
1411	2016-07-05 16:00:00	95.662	53.5	Inside	Day	Day
1412	2016-07-05 16:10:00	95.616	54.016	Inside	Day	Day
1413	2016-07-05 16:20:00	96.096	49.841	Inside	Day	Day
1414	2016-07-05 16:30:00	96.53	49.115	Inside	Day	Day
1415	2016-07-05 16:40:00	96.917	46.893	Inside	Day	Day
1416	2016-07-05 16:50:00	97.111	48	Inside	Day	Day
1417	2016-07-05 17:00:00	97.063	48.789	Inside	Day	Day
1418	2016-07-05 17:10:00	97.209	48.105	Inside	Day	Day
1419	2016-07-05 17:20:00	98.087	49.916	Inside	Day	Day
1420	2016-07-05 17:30:00	98.773	45.951	Inside	Day	Day
1421	2016-07-05 17:40:00	98.773	42.396	Inside	Day	Dusk
1422	2016-07-05 17:50:00	98.528	43.592	Inside	Day	Dusk
1423	2016-07-05 18:00:00	97.745	42.334	Inside	Day	Dusk
1424	2016-07-05 18:10:00	97.794	42.404	Inside	Day	Dusk
1425	2016-07-05 18:20:00	98.038	44.299	Inside	Day	Dusk
1426	2016-07-05 18:30:00	97.939	43.69	Inside	Day	Dusk
1427	2016-07-05 18:40:00	97.599	43.266	Inside	Day	Dusk
1428	2016-07-05 18:50:00	97.306	43.851	Inside	Day	Dusk
1429	2016-07-05 19:00:00	97.403	46.061	Inside	Day	Dusk
1430	2016-07-05 19:10:00	97.111	44.942	Inside	Day	Dusk
1431	2016-07-05 19:20:00	96.724	49.095	Inside	Day	Dusk
1432	2016-07-05 19:30:00	96.24	46.914	Inside	Day	Dusk
1433	2016-07-05 19:40:00	95.279	51.583	Inside	Day	Dusk
1434	2016-07-05 19:50:00	93.848	54.139	Inside	Day	Dusk
1435	2016-07-05 20:00:00	91.963	54.026	Inside	Day	Dusk
1436	2016-07-05 20:10:00	90.194	58.043	Inside	Day	Dusk
1437	2016-07-05 20:20:00	88.579	58.699	Inside	Day	Dusk
1438	2016-07-05 20:30:00	87.255	57.198	Inside	Day	Dusk
1439	2016-07-05 20:40:00	86.119	57.452	Inside	Day	Dusk
1440	2016-07-05 20:50:00	84.945	65.476	Inside	Day	Dusk
1441	2016-07-05 21:00:00	84.049	64.655	Inside	Day	Dusk
1442	2016-07-05 21:10:00	83.377	64.838	Inside	Day	Dusk
1443	2016-07-05 21:20:00	82.931	67.117	Inside	Day	Dusk
1444	2016-07-05 21:30:00	82.575	67.265	Inside	Day	Dusk
1445	2016-07-05 21:40:00	82.308	66.57	Inside	Night	Dusk
1446	2016-07-05 21:50:00	81.909	68.382	Inside	Night	Dusk
1447	2016-07-05 22:00:00	81.509	69.488	Inside	Night	Dusk
1448	2016-07-05 22:10:00	81.154	71.55	Inside	Night	Dusk
1449	2016-07-05 22:20:00	80.625	72.982	Inside	Night	Dusk
1450	2016-07-05 22:30:00	79.963	75.038	Inside	Night	Dusk
1451	2016-07-05 22:40:00	79.48	77.092	Inside	Night	Dusk
1452	2016-07-05 22:50:00	79.435	76.796	Inside	Night	Dusk
1453	2016-07-05 23:00:00	79.392	79.115	Inside	Night	Dusk
1454	2016-07-05 23:10:00	79.216	77.732	Inside	Night	Dusk
1455	2016-07-05 23:20:00	79.128	78.303	Inside	Night	Dusk
1456	2016-07-05 23:30:00	78.953	78.544	Inside	Night	Dusk
1457	2016-07-05 23:40:00	78.471	82.167	Inside	Night	Night
1458	2016-07-05 23:50:00	77.902	84.313	Inside	Night	Night
1459	2016-07-06	77.378	85.375	Inside	Night	Night
1460	2016-07-06 00:10:00	77.117	85.735	Inside	Night	Night
1461	2016-07-06 00:20:00	77.029	87.095	Inside	Night	Night
1462	2016-07-06 00:30:00	76.986	87.452	Inside	Night	Night
1463	2016-07-06 00:40:00	77.16	86.413	Inside	Night	Night
1464	2016-07-06 00:50:00	77.247	85.555	Inside	Night	Night
1465	2016-07-06 01:00:00	77.072	87.212	Inside	Night	Night
1466	2016-07-06 01:10:00	76.681	88.966	Inside	Night	Night
1467	2016-07-06 01:20:00	76.332	89.197	Inside	Night	Night
1468	2016-07-06 01:30:00	75.898	90.351	Inside	Night	Night
1469	2016-07-06 01:40:00	75.376	92.193	Inside	Night	Night
1470	2016-07-06 01:50:00	75.117	93.08	Inside	Night	Night
1471	2016-07-06 02:00:00	74.813	93.633	Inside	Night	Night
1472	2016-07-06 02:10:00	74.511	94.963	Inside	Night	Night
1473	2016-07-06 02:20:00	74.338	96.089	Inside	Night	Night
1474	2016-07-06 02:30:00	74.12	96.218	Inside	Night	Night
1475	2016-07-06 02:40:00	74.034	96.684	Inside	Night	Night
1476	2016-07-06 02:50:00	73.947	96.619	Inside	Night	Night
1477	2016-07-06 03:00:00	73.731	96.906	Inside	Night	Night
1478	2016-07-06 03:10:00	73.602	97.682	Inside	Night	Night
1479	2016-07-06 03:20:00	73.558	97.702	Inside	Night	Night
1480	2016-07-06 03:30:00	73.645	98.217	Inside	Night	Night
1481	2016-07-06 03:40:00	73.602	97.841	Inside	Night	Night
1482	2016-07-06 03:50:00	73.386	97.915	Inside	Night	Night
1483	2016-07-06 04:00:00	73.386	98.469	Inside	Night	Night
1484	2016-07-06 04:10:00	73.429	98.659	Inside	Night	Night
1485	2016-07-06 04:20:00	73.472	98.929	Inside	Night	Night
1486	2016-07-06 04:30:00	73.558	99.283	Inside	Night	Night
1487	2016-07-06 04:40:00	73.688	99.381	Inside	Night	Night
1488	2016-07-06 04:50:00	73.645	99.243	Inside	Night	Night
1489	2016-07-06 05:00:00	73.645	99.427	Inside	Night	Night
1490	2016-07-06 05:10:00	73.688	99.486	Inside	Night	Night
1491	2016-07-06 05:20:00	73.645	99.375	Inside	Night	Night
1492	2016-07-06 05:30:00	73.731	99.702	Inside	Night	Dawn
1493	2016-07-06 05:40:00	73.904	99.833	Inside	Night	Dawn
1494	2016-07-06 05:50:00	73.904	99.623	Inside	Night	Dawn
1495	2016-07-06 06:00:00	73.904	99.99	Inside	Night	Dawn
1496	2016-07-06 06:10:00	74.12	99.996	Inside	Night	Dawn
1497	2016-07-06 06:20:00	74.077	99.964	Inside	Night	Dawn
1498	2016-07-06 06:30:00	74.034	99.852	Inside	Night	Dawn
1499	2016-07-06 06:40:00	74.034	99.957	Inside	Night	Dawn
1500	2016-07-06 06:50:00	74.163	100	Inside	Night	Dawn
1501	2016-07-06 07:00:00	74.381	100	Inside	Night	Dawn
1502	2016-07-06 07:10:00	74.77	100	Inside	Night	Dawn
1503	2016-07-06 07:20:00	75.376	100	Inside	Night	Dawn
1504	2016-07-06 07:30:00	75.898	100	Inside	Night	Dawn
1505	2016-07-06 07:40:00	76.419	100	Inside	Night	Dawn
1506	2016-07-06 07:50:00	76.986	100	Inside	Night	Dawn
1507	2016-07-06 08:00:00	77.815	98.99	Inside	Night	Dawn
1508	2016-07-06 08:10:00	78.733	94.478	Inside	Night	Dawn
1509	2016-07-06 08:20:00	79.655	92.559	Inside	Night	Dawn
1510	2016-07-06 08:30:00	80.537	88.497	Inside	Night	Dawn
1511	2016-07-06 08:40:00	81.421	86.645	Inside	Night	Dawn
1512	2016-07-06 08:50:00	82.575	82.976	Inside	Night	Dawn
1513	2016-07-06 09:00:00	83.601	82.064	Inside	Night	Dawn
1514	2016-07-06 09:10:00	84.227	79.323	Inside	Night	Dawn
1515	2016-07-06 09:20:00	84.722	77.798	Inside	Night	Dawn
1516	2016-07-06 09:30:00	85.487	77.236	Inside	Night	Dawn
1517	2016-07-06 09:40:00	86.119	75.233	Inside	Day	Dawn
1518	2016-07-06 09:50:00	86.437	76.307	Inside	Day	Dawn
1519	2016-07-06 10:00:00	87.073	73.004	Inside	Day	Dawn
1520	2016-07-06 10:10:00	87.528	71.697	Inside	Day	Dawn
1521	2016-07-06 10:20:00	87.894	70.736	Inside	Day	Dawn
1522	2016-07-06 10:30:00	88.167	70.218	Inside	Day	Dawn
1523	2016-07-06 10:40:00	88.81	72.463	Inside	Day	Dawn
1524	2016-07-06 10:50:00	89.04	72.577	Inside	Day	Dawn
1525	2016-07-06 11:00:00	87.346	76.347	Inside	Day	Dawn
1526	2016-07-06 11:10:00	86.346	86.899	Inside	Day	Dawn
1527	2016-07-06 11:20:00	85.802	83.884	Inside	Day	Dawn
1528	2016-07-06 11:30:00	85.307	87.222	Inside	Day	Dawn
1529	2016-07-06 11:40:00	85.577	84.029	Inside	Day	Day
1530	2016-07-06 11:50:00	86.256	83.622	Inside	Day	Day
1531	2016-07-06 12:00:00	86.256	83.507	Inside	Day	Day
1532	2016-07-06 12:10:00	86.981	74.283	Inside	Day	Day
1533	2016-07-06 12:20:00	88.396	72.149	Inside	Day	Day
1534	2016-07-06 12:30:00	89.638	66.165	Inside	Day	Day
1535	2016-07-06 12:40:00	90.936	64.488	Inside	Day	Day
1536	2016-07-06 12:50:00	90.936	65.668	Inside	Day	Day
1537	2016-07-06 13:00:00	92.197	61.028	Inside	Day	Day
1538	2016-07-06 13:10:00	92.057	66.238	Inside	Day	Day
1539	2016-07-06 13:20:00	91.963	61.67	Inside	Day	Day
1540	2016-07-06 13:30:00	92.95	57.218	Inside	Day	Day
1541	2016-07-06 13:40:00	92.667	56.843	Inside	Day	Day
1542	2016-07-06 13:50:00	91.542	58.948	Inside	Day	Day
1543	2016-07-06 14:00:00	92.667	56.779	Inside	Day	Day
1544	2016-07-06 14:10:00	93.564	57.108	Inside	Day	Day
1545	2016-07-06 14:20:00	93.943	56.08	Inside	Day	Day
1546	2016-07-06 14:30:00	95.328	50.933	Inside	Day	Day
1547	2016-07-06 14:40:00	94.563	71.228	Inside	Day	Day
1548	2016-07-06 14:50:00	89.87	83.217	Inside	Day	Day
1549	2016-07-06 15:00:00	89.546	84.165	Inside	Day	Day
1550	2016-07-06 15:10:00	89.915	76.45	Inside	Day	Day
1551	2016-07-06 15:20:00	91.449	72.828	Inside	Day	Day
1552	2016-07-06 15:30:00	91.589	67.801	Inside	Day	Day
1553	2016-07-06 15:40:00	92.714	65.772	Inside	Day	Day
1554	2016-07-06 15:50:00	93.375	62.926	Inside	Day	Day
1555	2016-07-06 16:00:00	93.234	58.358	Inside	Day	Day
1556	2016-07-06 16:10:00	94.896	52.012	Inside	Day	Day
1557	2016-07-06 16:20:00	94.896	52.5	Inside	Day	Day
1558	2016-07-06 16:30:00	95.518	52.253	Inside	Day	Day
1559	2016-07-06 16:40:00	96.289	52.604	Inside	Day	Day
1560	2016-07-06 16:50:00	96.917	49.175	Inside	Day	Day
1561	2016-07-06 17:00:00	97.354	48.149	Inside	Day	Day
1562	2016-07-06 17:10:00	97.891	49.144	Inside	Day	Day
1563	2016-07-06 17:20:00	99.365	45.321	Inside	Day	Day
1564	2016-07-06 17:30:00	96.24	50.475	Inside	Day	Day
1565	2016-07-06 17:40:00	98.823	44.751	Inside	Day	Dusk
1566	2016-07-06 17:50:00	97.257	44.885	Inside	Day	Dusk
1567	2016-07-06 18:00:00	96.917	46.926	Inside	Day	Dusk
1568	2016-07-06 18:10:00	97.891	45.293	Inside	Day	Dusk
1569	2016-07-06 18:20:00	92.763	49.179	Inside	Day	Dusk
1570	2016-07-06 18:30:00	85.984	62.017	Inside	Day	Dusk
1571	2016-07-06 18:40:00	83.511	65.402	Inside	Day	Dusk
1572	2016-07-06 18:50:00	82.263	67.174	Inside	Day	Dusk
1573	2016-07-06 19:00:00	80.625	73.989	Inside	Day	Dusk
1574	2016-07-06 19:10:00	79.655	77.024	Inside	Day	Dusk
1575	2016-07-06 19:20:00	79.435	78.628	Inside	Day	Dusk
1576	2016-07-06 19:30:00	78.996	80.827	Inside	Day	Dusk
1577	2016-07-06 19:40:00	78.865	80.381	Inside	Day	Dusk
1578	2016-07-06 19:50:00	78.777	81.461	Inside	Day	Dusk
1579	2016-07-06 20:00:00	78.602	81.039	Inside	Day	Dusk
1580	2016-07-06 20:10:00	78.427	81.648	Inside	Day	Dusk
1581	2016-07-06 20:20:00	78.296	81.975	Inside	Day	Dusk
1582	2016-07-06 20:30:00	78.076	82.519	Inside	Day	Dusk
1583	2016-07-06 20:40:00	77.815	84.867	Inside	Day	Dusk
1584	2016-07-06 20:50:00	77.509	85.701	Inside	Day	Dusk
1585	2016-07-06 21:00:00	77.335	87.023	Inside	Day	Dusk
1586	2016-07-06 21:10:00	77.247	87.541	Inside	Day	Dusk
1587	2016-07-06 21:20:00	77.072	87.63	Inside	Day	Dusk
1588	2016-07-06 21:30:00	77.029	88.458	Inside	Day	Dusk
1589	2016-07-06 21:40:00	76.681	90.153	Inside	Day	Dusk
1590	2016-07-06 21:50:00	76.332	91.341	Inside	Night	Dusk
1591	2016-07-06 22:00:00	75.985	91.239	Inside	Night	Dusk
1592	2016-07-06 22:10:00	76.203	91.269	Inside	Night	Dusk
1593	2016-07-06 22:20:00	76.071	90.731	Inside	Night	Dusk
1594	2016-07-06 22:30:00	75.898	91.828	Inside	Night	Dusk
1595	2016-07-06 22:40:00	75.681	93.05	Inside	Night	Dusk
1596	2016-07-06 22:50:00	75.42	94.204	Inside	Night	Dusk
1597	2016-07-06 23:00:00	75.117	94.269	Inside	Night	Dusk
1598	2016-07-06 23:10:00	74.943	94.89	Inside	Night	Dusk
1599	2016-07-06 23:20:00	74.597	94.007	Inside	Night	Dusk
1600	2016-07-06 23:30:00	74.424	94.548	Inside	Night	Dusk
1601	2016-07-06 23:40:00	74.381	93.6	Inside	Night	Night
1602	2016-07-06 23:50:00	74.511	92.671	Inside	Night	Night
1603	2016-07-07	74.554	92.542	Inside	Night	Night
1604	2016-07-07 00:10:00	74.554	93.111	Inside	Night	Night
1605	2016-07-07 00:20:00	74.424	93.929	Inside	Night	Night
1606	2016-07-07 00:30:00	74.163	94.108	Inside	Night	Night
1607	2016-07-07 00:40:00	73.904	94.045	Inside	Night	Night
1608	2016-07-07 00:50:00	73.515	94.876	Inside	Night	Night
1609	2016-07-07 01:00:00	73.17	95.548	Inside	Night	Night
1610	2016-07-07 01:10:00	72.997	95.897	Inside	Night	Night
1611	2016-07-07 01:20:00	73.126	95.168	Inside	Night	Night
1612	2016-07-07 01:30:00	72.997	95.843	Inside	Night	Night
1613	2016-07-07 01:40:00	72.826	96.695	Inside	Night	Night
1614	2016-07-07 01:50:00	72.783	96.45	Inside	Night	Night
1615	2016-07-07 02:00:00	72.523	97.63	Inside	Night	Night
1616	2016-07-07 02:10:00	72.523	97.419	Inside	Night	Night
1617	2016-07-07 02:20:00	72.093	97.725	Inside	Night	Night
1618	2016-07-07 02:30:00	71.748	98.095	Inside	Night	Night
1619	2016-07-07 02:40:00	71.748	98.62	Inside	Night	Night
1620	2016-07-07 02:50:00	71.834	98.502	Inside	Night	Night
1621	2016-07-07 03:00:00	71.704	98.404	Inside	Night	Night
1622	2016-07-07 03:10:00	71.533	98.903	Inside	Night	Night
1623	2016-07-07 03:20:00	71.577	99.066	Inside	Night	Night
1624	2016-07-07 03:30:00	71.49	99.001	Inside	Night	Night
1625	2016-07-07 03:40:00	71.447	99.673	Inside	Night	Night
1626	2016-07-07 03:50:00	71.661	99.601	Inside	Night	Night
1627	2016-07-07 04:00:00	71.49	99.314	Inside	Night	Night
1628	2016-07-07 04:10:00	71.274	99.334	Inside	Night	Night
1629	2016-07-07 04:20:00	71.146	99.524	Inside	Night	Night
1630	2016-07-07 04:30:00	71.146	99.732	Inside	Night	Night
1631	2016-07-07 04:40:00	71.06	99.589	Inside	Night	Night
1632	2016-07-07 04:50:00	70.93	99.804	Inside	Night	Night
1633	2016-07-07 05:00:00	70.93	99.7	Inside	Night	Night
1634	2016-07-07 05:10:00	70.803	99.836	Inside	Night	Night
1635	2016-07-07 05:20:00	70.803	100	Inside	Night	Night
1636	2016-07-07 05:30:00	70.93	100	Inside	Night	Dawn
1637	2016-07-07 05:40:00	70.887	100	Inside	Night	Dawn
1638	2016-07-07 05:50:00	70.63	99.811	Inside	Night	Dawn
1639	2016-07-07 06:00:00	70.416	99.882	Inside	Night	Dawn
1640	2016-07-07 06:10:00	70.286	100	Inside	Night	Dawn
1641	2016-07-07 06:20:00	70.201	100	Inside	Night	Dawn
1642	2016-07-07 06:30:00	70.158	100	Inside	Night	Dawn
1643	2016-07-07 06:40:00	70.158	100	Inside	Night	Dawn
1644	2016-07-07 06:50:00	70.329	100	Inside	Night	Dawn
1645	2016-07-07 07:00:00	70.587	100	Inside	Night	Dawn
1646	2016-07-07 07:10:00	71.19	100	Inside	Night	Dawn
1647	2016-07-07 07:20:00	72.221	100	Inside	Night	Dawn
1648	2016-07-07 07:30:00	73.04	100	Inside	Night	Dawn
1649	2016-07-07 07:40:00	73.99	98.69	Inside	Night	Dawn
1650	2016-07-07 07:50:00	75.204	96.453	Inside	Night	Dawn
1651	2016-07-07 08:00:00	76.289	93.622	Inside	Night	Dawn
1652	2016-07-07 08:10:00	77.378	91.126	Inside	Night	Dawn
1653	2016-07-07 08:20:00	77.684	90.81	Inside	Night	Dawn
1654	2016-07-07 08:30:00	78.91	88.174	Inside	Night	Dawn
1655	2016-07-07 08:40:00	80.492	86.781	Inside	Night	Dawn
1656	2016-07-07 08:50:00	81.554	84.594	Inside	Night	Dawn
1657	2016-07-07 09:00:00	82.085	83.776	Inside	Night	Dawn
1658	2016-07-07 09:10:00	81.864	83.491	Inside	Night	Dawn
1659	2016-07-07 09:20:00	81.466	84.782	Inside	Night	Dawn
1660	2016-07-07 09:30:00	81.421	86.052	Inside	Night	Dawn
1661	2016-07-07 09:40:00	81.597	85.224	Inside	Night	Dawn
1662	2016-07-07 09:50:00	81.997	84.478	Inside	Day	Dawn
1663	2016-07-07 10:00:00	82.396	83.528	Inside	Day	Dawn
1664	2016-07-07 10:10:00	82.753	82.452	Inside	Day	Dawn
1665	2016-07-07 10:20:00	82.931	81.494	Inside	Day	Dawn
1666	2016-07-07 10:30:00	83.021	83.231	Inside	Day	Dawn
1667	2016-07-07 10:40:00	83.332	81.714	Inside	Day	Dawn
1668	2016-07-07 10:50:00	83.646	80.797	Inside	Day	Dawn
1669	2016-07-07 11:00:00	83.959	80.688	Inside	Day	Dawn
1670	2016-07-07 11:10:00	84.317	78.134	Inside	Day	Dawn
1671	2016-07-07 11:20:00	84.767	78.448	Inside	Day	Dawn
1672	2016-07-07 11:30:00	86.754	77.761	Inside	Day	Dawn
1673	2016-07-07 11:40:00	87.802	72.358	Inside	Day	Day
1674	2016-07-07 11:50:00	87.163	73.823	Inside	Day	Day
1675	2016-07-07 12:00:00	87.757	74.575	Inside	Day	Day
1676	2016-07-07 12:10:00	87.757	74.694	Inside	Day	Day
1677	2016-07-07 12:20:00	88.81	72.252	Inside	Day	Day
1678	2016-07-07 12:30:00	89.132	70.649	Inside	Day	Day
1679	2016-07-07 12:40:00	88.947	72.869	Inside	Day	Day
1680	2016-07-07 12:50:00	89.269	70.267	Inside	Day	Day
1681	2016-07-07 13:00:00	89.269	71.482	Inside	Day	Day
1682	2016-07-07 13:10:00	89.177	70.015	Inside	Day	Day
1683	2016-07-07 13:20:00	89.316	71.032	Inside	Day	Day
1684	2016-07-07 13:30:00	88.902	70.504	Inside	Day	Day
1685	2016-07-07 13:40:00	90.518	68.527	Inside	Day	Day
1686	2016-07-07 13:50:00	91.263	70.04	Inside	Day	Day
1687	2016-07-07 14:00:00	92.527	60.836	Inside	Day	Day
1688	2016-07-07 14:10:00	92.903	59.57	Inside	Day	Day
1689	2016-07-07 14:20:00	92.104	68.036	Inside	Day	Day
1690	2016-07-07 14:30:00	91.123	63.507	Inside	Day	Day
1691	2016-07-07 14:40:00	91.308	68.911	Inside	Day	Day
1692	2016-07-07 14:50:00	90.286	68.75	Inside	Day	Day
1693	2016-07-07 15:00:00	89.362	75.524	Inside	Day	Day
1694	2016-07-07 15:10:00	88.993	71.575	Inside	Day	Day
1695	2016-07-07 15:20:00	90.891	57.241	Inside	Day	Day
1696	2016-07-07 15:30:00	93.659	50.551	Inside	Day	Day
1697	2016-07-07 15:40:00	94.086	48.714	Inside	Day	Day
1698	2016-07-07 15:50:00	95.088	47.894	Inside	Day	Day
1699	2016-07-07 16:00:00	95.806	45.025	Inside	Day	Day
1700	2016-07-07 16:10:00	96.53	49.642	Inside	Day	Day
1701	2016-07-07 16:20:00	96.917	43.659	Inside	Day	Day
1702	2016-07-07 16:30:00	96.87	43.254	Inside	Day	Day
1703	2016-07-07 16:40:00	97.063	43.802	Inside	Day	Day
1704	2016-07-07 16:50:00	97.5	46.334	Inside	Day	Day
1705	2016-07-07 17:00:00	97.939	41.064	Inside	Day	Day
1706	2016-07-07 17:10:00	98.087	41.242	Inside	Day	Day
1707	2016-07-07 17:20:00	98.676	44.172	Inside	Day	Day
1708	2016-07-07 17:30:00	97.452	42.316	Inside	Day	Day
1709	2016-07-07 17:40:00	97.5	45.134	Inside	Day	Dusk
1710	2016-07-07 17:50:00	97.452	45.431	Inside	Day	Dusk
1711	2016-07-07 18:00:00	98.038	43.897	Inside	Day	Dusk
1712	2016-07-07 18:10:00	95.952	47.656	Inside	Day	Dusk
1713	2016-07-07 18:20:00	94.372	48.24	Inside	Day	Dusk
1714	2016-07-07 18:30:00	92.291	50.843	Inside	Day	Dusk
1715	2016-07-07 18:40:00	94.467	49.036	Inside	Day	Dusk
1716	2016-07-07 18:50:00	96.773	46.286	Inside	Day	Dusk
1717	2016-07-07 19:00:00	95.952	46.563	Inside	Day	Dusk
1718	2016-07-07 19:10:00	95.76	47.94	Inside	Day	Dusk
1719	2016-07-07 19:20:00	94.705	48.198	Inside	Day	Dusk
1720	2016-07-07 19:30:00	94.23	50.102	Inside	Day	Dusk
1721	2016-07-07 19:40:00	92.763	51.073	Inside	Day	Dusk
1722	2016-07-07 19:50:00	90.844	53.457	Inside	Day	Dusk
1723	2016-07-07 20:00:00	89.638	56.311	Inside	Day	Dusk
1724	2016-07-07 20:10:00	88.488	59.953	Inside	Day	Dusk
1725	2016-07-07 20:20:00	87.436	62.52	Inside	Day	Dusk
1726	2016-07-07 20:30:00	86.346	65.977	Inside	Day	Dusk
1727	2016-07-07 20:40:00	85.082	70.089	Inside	Day	Dusk
1728	2016-07-07 20:50:00	83.736	73.251	Inside	Day	Dusk
1729	2016-07-07 21:00:00	82.665	77.156	Inside	Day	Dusk
1730	2016-07-07 21:10:00	81.73	78.338	Inside	Day	Dusk
1731	2016-07-07 21:20:00	80.713	81.863	Inside	Day	Dusk
1732	2016-07-07 21:30:00	79.876	85.095	Inside	Day	Dusk
1733	2016-07-07 21:40:00	79.304	85.842	Inside	Day	Dusk
1734	2016-07-07 21:50:00	78.733	87.761	Inside	Day	Dusk
1735	2016-07-07 22:00:00	78.251	89.45	Inside	Night	Dusk
1736	2016-07-07 22:10:00	77.902	90.288	Inside	Night	Dusk
1737	2016-07-07 22:20:00	77.553	91.177	Inside	Night	Dusk
1738	2016-07-07 22:30:00	77.292	92.045	Inside	Night	Dusk
1739	2016-07-07 22:40:00	77.029	92.255	Inside	Night	Dusk
1740	2016-07-07 22:50:00	76.811	93.532	Inside	Night	Dusk
1741	2016-07-07 23:00:00	76.636	93.508	Inside	Night	Dusk
1742	2016-07-07 23:10:00	76.419	94.1	Inside	Night	Dusk
1743	2016-07-07 23:20:00	76.158	94.469	Inside	Night	Dusk
1744	2016-07-07 23:30:00	76.071	94.78	Inside	Night	Dusk
1745	2016-07-07 23:40:00	76.289	93.324	Inside	Night	Night
1746	2016-07-07 23:50:00	76.942	91.779	Inside	Night	Night
1747	2016-07-08	77.247	91.328	Inside	Night	Night
1748	2016-07-08 00:10:00	77.464	91.192	Inside	Night	Night
1749	2016-07-08 00:20:00	77.553	90.324	Inside	Night	Night
1750	2016-07-08 00:30:00	77.378	89.998	Inside	Night	Night
1751	2016-07-08 00:40:00	77.553	90.021	Inside	Night	Night
1752	2016-07-08 00:50:00	77.596	89.916	Inside	Night	Night
1753	2016-07-08 01:00:00	77.684	89.734	Inside	Night	Night
1754	2016-07-08 01:10:00	77.596	90.082	Inside	Night	Night
1755	2016-07-08 01:20:00	77.378	91.208	Inside	Night	Night
1756	2016-07-08 01:30:00	77.421	91.707	Inside	Night	Night
1757	2016-07-08 01:40:00	77.596	90.853	Inside	Night	Night
1758	2016-07-08 01:50:00	77.815	89.42	Inside	Night	Night
1759	2016-07-08 02:00:00	77.902	89.182	Inside	Night	Night
1760	2016-07-08 02:10:00	77.464	89.512	Inside	Night	Night
1761	2016-07-08 02:20:00	76.986	90.221	Inside	Night	Night
1762	2016-07-08 02:30:00	76.681	91.278	Inside	Night	Night
1763	2016-07-08 02:40:00	76.636	90.944	Inside	Night	Night
1764	2016-07-08 02:50:00	76.811	90.912	Inside	Night	Night
1765	2016-07-08 03:00:00	76.681	91.415	Inside	Night	Night
1766	2016-07-08 03:10:00	76.246	91.93	Inside	Night	Night
1767	2016-07-08 03:20:00	76.071	92.56	Inside	Night	Night
1768	2016-07-08 03:30:00	75.81	93.447	Inside	Night	Night
1769	2016-07-08 03:40:00	75.681	93.538	Inside	Night	Night
1770	2016-07-08 03:50:00	75.724	93.137	Inside	Night	Night
1771	2016-07-08 04:00:00	76.289	91.28	Inside	Night	Night
1772	2016-07-08 04:10:00	76.289	91.116	Inside	Night	Night
1773	2016-07-08 04:20:00	76.332	91.012	Inside	Night	Night
1774	2016-07-08 04:30:00	76.507	90.377	Inside	Night	Night
1775	2016-07-08 04:40:00	76.464	90.206	Inside	Night	Night
1776	2016-07-08 04:50:00	76.203	90.995	Inside	Night	Night
1777	2016-07-08 05:00:00	75.898	91.937	Inside	Night	Night
1778	2016-07-08 05:10:00	75.724	92.458	Inside	Night	Night
1779	2016-07-08 05:20:00	75.767	92.845	Inside	Night	Night
1780	2016-07-08 05:30:00	75.681	92.941	Inside	Night	Dawn
1781	2016-07-08 05:40:00	75.724	93.11	Inside	Night	Dawn
1782	2016-07-08 05:50:00	75.853	92.83	Inside	Night	Dawn
1783	2016-07-08 06:00:00	75.898	93.134	Inside	Night	Dawn
1784	2016-07-08 06:10:00	75.985	92.929	Inside	Night	Dawn
1785	2016-07-08 06:20:00	76.028	93.315	Inside	Night	Dawn
1786	2016-07-08 06:30:00	76.028	93.694	Inside	Night	Dawn
1787	2016-07-08 06:40:00	76.289	92.862	Inside	Night	Dawn
1788	2016-07-08 06:50:00	76.246	93.318	Inside	Night	Dawn
1789	2016-07-08 07:00:00	76.464	93.239	Inside	Night	Dawn
1790	2016-07-08 07:10:00	76.681	93.459	Inside	Night	Dawn
1791	2016-07-08 07:20:00	76.854	93.266	Inside	Night	Dawn
1792	2016-07-08 07:30:00	77.029	93.182	Inside	Night	Dawn
1793	2016-07-08 07:40:00	77.247	92.394	Inside	Night	Dawn
1794	2016-07-08 07:50:00	77.509	92.376	Inside	Night	Dawn
1795	2016-07-08 08:00:00	77.99	92.058	Inside	Night	Dawn
1796	2016-07-08 08:10:00	78.471	91.19	Inside	Night	Dawn
1797	2016-07-08 08:20:00	78.953	90.151	Inside	Night	Dawn
1798	2016-07-08 08:30:00	79.392	90.099	Inside	Night	Dawn
1799	2016-07-08 08:40:00	79.92	88.946	Inside	Night	Dawn
1800	2016-07-08 08:50:00	80.449	88.29	Inside	Night	Dawn
1801	2016-07-08 09:00:00	80.89	86.916	Inside	Night	Dawn
1802	2016-07-08 09:10:00	81.199	85.968	Inside	Night	Dawn
1803	2016-07-08 09:20:00	81.288	85.356	Inside	Night	Dawn
1804	2016-07-08 09:30:00	81.642	85.343	Inside	Night	Dawn
1805	2016-07-08 09:40:00	81.864	84.347	Inside	Night	Dawn
1806	2016-07-08 09:50:00	82.218	84.391	Inside	Night	Dawn
1807	2016-07-08 10:00:00	83.467	82.825	Inside	Day	Dawn
1808	2016-07-08 10:10:00	84.9	78.961	Inside	Day	Dawn
1809	2016-07-08 10:20:00	84.362	78.373	Inside	Day	Dawn
1810	2016-07-08 10:30:00	84.677	79.637	Inside	Day	Dawn
1811	2016-07-08 10:40:00	85.262	78.68	Inside	Day	Dawn
1812	2016-07-08 10:50:00	85.667	77.492	Inside	Day	Dawn
1813	2016-07-08 11:00:00	86.074	76.947	Inside	Day	Dawn
1814	2016-07-08 11:10:00	86.527	73.666	Inside	Day	Dawn
1815	2016-07-08 11:20:00	87.118	72.588	Inside	Day	Dawn
1816	2016-07-08 11:30:00	87.939	72.824	Inside	Day	Dawn
1817	2016-07-08 11:40:00	89.269	67.3	Inside	Day	Day
1818	2016-07-08 11:50:00	88.718	67.554	Inside	Day	Day
1819	2016-07-08 12:00:00	88.214	66.738	Inside	Day	Day
1820	2016-07-08 12:10:00	87.71	68.894	Inside	Day	Day
1821	2016-07-08 12:20:00	87.483	70.452	Inside	Day	Day
1822	2016-07-08 12:30:00	87.528	69.546	Inside	Day	Day
1823	2016-07-08 12:40:00	87.665	71.197	Inside	Day	Day
1824	2016-07-08 12:50:00	87.847	72.333	Inside	Day	Day
1825	2016-07-08 13:00:00	89.87	69.107	Inside	Day	Day
1826	2016-07-08 13:10:00	92.01	68.519	Inside	Day	Day
1827	2016-07-08 13:20:00	93.092	62.147	Inside	Day	Day
1828	2016-07-08 13:30:00	93.754	61.764	Inside	Day	Day
1829	2016-07-08 13:40:00	94.23	59.428	Inside	Day	Day
1830	2016-07-08 13:50:00	94.705	61.562	Inside	Day	Day
1831	2016-07-08 14:00:00	94.372	54.179	Inside	Day	Day
1832	2016-07-08 14:10:00	94.563	52.962	Inside	Day	Day
1833	2016-07-08 14:20:00	94.896	53.702	Inside	Day	Day
1834	2016-07-08 14:30:00	95.711	53.179	Inside	Day	Day
1835	2016-07-08 14:40:00	96.192	51.323	Inside	Day	Day
1836	2016-07-08 14:50:00	96.337	51.53	Inside	Day	Day
1837	2016-07-08 15:00:00	96.724	50.575	Inside	Day	Day
1838	2016-07-08 15:10:00	96.773	49.56	Inside	Day	Day
1839	2016-07-08 15:20:00	97.452	49.245	Inside	Day	Day
1840	2016-07-08 15:30:00	97.794	50.521	Inside	Day	Day
1841	2016-07-08 15:40:00	98.136	50.644	Inside	Day	Day
1842	2016-07-08 15:50:00	97.648	49.523	Inside	Day	Day
1843	2016-07-08 16:00:00	98.332	48.745	Inside	Day	Day
1844	2016-07-08 16:10:00	96.724	46.681	Inside	Day	Day
1845	2016-07-08 16:20:00	95.088	49.146	Inside	Day	Day
1846	2016-07-08 16:30:00	94.039	50.709	Inside	Day	Day
1847	2016-07-08 16:40:00	97.99	46.732	Inside	Day	Day
1848	2016-07-08 16:50:00	98.823	45.253	Inside	Day	Day
1849	2016-07-08 17:00:00	99.07	40.623	Inside	Day	Day
1850	2016-07-08 17:10:00	99.167	40.967	Inside	Day	Day
1851	2016-07-08 17:20:00	99.662	41.437	Inside	Day	Day
1852	2016-07-08 17:30:00	100.108	42.579	Inside	Day	Day
1853	2016-07-08 17:40:00	100.159	40.992	Inside	Day	Dusk
1854	2016-07-08 17:50:00	100.108	42.004	Inside	Day	Dusk
1855	2016-07-08 18:00:00	99.316	41.754	Inside	Day	Dusk
1856	2016-07-08 18:10:00	99.217	42.153	Inside	Day	Dusk
1857	2016-07-08 18:20:00	99.266	43.167	Inside	Day	Dusk
1858	2016-07-08 18:30:00	98.971	42.476	Inside	Day	Dusk
1859	2016-07-08 18:40:00	98.577	43.931	Inside	Day	Dusk
1860	2016-07-08 18:50:00	98.429	44.391	Inside	Day	Dusk
1861	2016-07-08 19:00:00	98.038	43.36	Inside	Day	Dusk
1862	2016-07-08 19:10:00	97.014	45.303	Inside	Day	Dusk
1863	2016-07-08 19:20:00	96.048	45.706	Inside	Day	Dusk
1864	2016-07-08 19:30:00	95.616	47.864	Inside	Day	Dusk
1865	2016-07-08 19:40:00	93.754	48.986	Inside	Day	Dusk
1866	2016-07-08 19:50:00	92.151	51.646	Inside	Day	Dusk
1867	2016-07-08 20:00:00	90.891	54.875	Inside	Day	Dusk
1868	2016-07-08 20:10:00	89.546	59.413	Inside	Day	Dusk
1869	2016-07-08 20:20:00	87.528	66.242	Inside	Day	Dusk
1870	2016-07-08 20:30:00	85.894	69.231	Inside	Day	Dusk
1871	2016-07-08 20:40:00	84.362	73.914	Inside	Day	Dusk
1872	2016-07-08 20:50:00	82.886	77.386	Inside	Day	Dusk
1873	2016-07-08 21:00:00	81.775	79.593	Inside	Day	Dusk
1874	2016-07-08 21:10:00	80.713	81.634	Inside	Day	Dusk
1875	2016-07-08 21:20:00	79.92	84.023	Inside	Day	Dusk
1876	2016-07-08 21:30:00	79.216	85.211	Inside	Day	Dusk
1877	2016-07-08 21:40:00	78.602	86.709	Inside	Day	Dusk
1878	2016-07-08 21:50:00	78.033	88.478	Inside	Day	Dusk
1879	2016-07-08 22:00:00	77.464	89.623	Inside	Day	Dusk
1880	2016-07-08 22:10:00	77.029	91.051	Inside	Night	Dusk
1881	2016-07-08 22:20:00	76.725	91.722	Inside	Night	Dusk
1882	2016-07-08 22:30:00	76.375	92.738	Inside	Night	Dusk
1883	2016-07-08 22:40:00	76.158	93.55	Inside	Night	Dusk
1884	2016-07-08 22:50:00	76.071	93.185	Inside	Night	Dusk
1885	2016-07-08 23:00:00	75.767	93.495	Inside	Night	Dusk
1886	2016-07-08 23:10:00	75.594	93.931	Inside	Night	Dusk
1887	2016-07-08 23:20:00	75.594	94.551	Inside	Night	Dusk
1888	2016-07-08 23:30:00	75.681	94.294	Inside	Night	Dusk
1889	2016-07-08 23:40:00	75.724	94.435	Inside	Night	Night
1890	2016-07-08 23:50:00	75.594	94.471	Inside	Night	Night
1891	2016-07-09	75.333	94.918	Inside	Night	Night
1892	2016-07-09 00:10:00	75.204	95.115	Inside	Night	Night
1893	2016-07-09 00:20:00	75.29	94.078	Inside	Night	Night
1894	2016-07-09 00:30:00	75.247	94.314	Inside	Night	Night
1895	2016-07-09 00:40:00	75.376	94.144	Inside	Night	Night
1896	2016-07-09 00:50:00	75.637	94.288	Inside	Night	Night
1897	2016-07-09 01:00:00	75.724	94.516	Inside	Night	Night
1898	2016-07-09 01:10:00	75.637	94.504	Inside	Night	Night
1899	2016-07-09 01:20:00	75.594	95.278	Inside	Night	Night
1900	2016-07-09 01:30:00	75.942	94.977	Inside	Night	Night
1901	2016-07-09 01:40:00	76.464	94.025	Inside	Night	Night
1902	2016-07-09 01:50:00	76.854	93.755	Inside	Night	Night
1903	2016-07-09 02:00:00	77.247	93.049	Inside	Night	Night
1904	2016-07-09 02:10:00	77.77	91.809	Inside	Night	Night
1905	2016-07-09 02:20:00	77.902	91.827	Inside	Night	Night
1906	2016-07-09 02:30:00	77.99	91.757	Inside	Night	Night
1907	2016-07-09 02:40:00	77.99	92.031	Inside	Night	Night
1908	2016-07-09 02:50:00	77.77	92.411	Inside	Night	Night
1909	2016-07-09 03:00:00	77.639	92.557	Inside	Night	Night
1910	2016-07-09 03:10:00	77.464	93.079	Inside	Night	Night
1911	2016-07-09 03:20:00	77.378	92.958	Inside	Night	Night
1912	2016-07-09 03:30:00	77.292	93.055	Inside	Night	Night
1913	2016-07-09 03:40:00	77.072	93.296	Inside	Night	Night
1914	2016-07-09 03:50:00	77.117	92.976	Inside	Night	Night
1915	2016-07-09 04:00:00	77.029	93.236	Inside	Night	Night
1916	2016-07-09 04:10:00	76.681	93.676	Inside	Night	Night
1917	2016-07-09 04:20:00	76.419	94.29	Inside	Night	Night
1918	2016-07-09 04:30:00	76.158	94.469	Inside	Night	Night
1919	2016-07-09 04:40:00	75.898	95.186	Inside	Night	Night
1920	2016-07-09 04:50:00	75.81	95.335	Inside	Night	Night
1921	2016-07-09 05:00:00	75.985	94.714	Inside	Night	Night
1922	2016-07-09 05:10:00	75.81	94.744	Inside	Night	Night
1923	2016-07-09 05:20:00	75.724	95.108	Inside	Night	Night
1924	2016-07-09 05:30:00	75.853	94.318	Inside	Night	Dawn
1925	2016-07-09 05:40:00	75.724	94.408	Inside	Night	Dawn
1926	2016-07-09 05:50:00	75.463	95.071	Inside	Night	Dawn
1927	2016-07-09 06:00:00	75.16	95.028	Inside	Night	Dawn
1928	2016-07-09 06:10:00	74.856	95.843	Inside	Night	Dawn
1929	2016-07-09 06:20:00	74.683	96.752	Inside	Night	Dawn
1930	2016-07-09 06:30:00	74.899	96.57	Inside	Night	Dawn
1931	2016-07-09 06:40:00	75.204	95.785	Inside	Night	Dawn
1932	2016-07-09 06:50:00	75.333	95.804	Inside	Night	Dawn
1933	2016-07-09 07:00:00	75.594	95.412	Inside	Night	Dawn
1934	2016-07-09 07:10:00	75.898	95.079	Inside	Night	Dawn
1935	2016-07-09 07:20:00	76.289	94.406	Inside	Night	Dawn
1936	2016-07-09 07:30:00	76.811	93.315	Inside	Night	Dawn
1937	2016-07-09 07:40:00	77.335	92.516	Inside	Night	Dawn
1938	2016-07-09 07:50:00	77.902	91.443	Inside	Night	Dawn
1939	2016-07-09 08:00:00	78.514	90.48	Inside	Night	Dawn
1940	2016-07-09 08:10:00	79.216	89.077	Inside	Night	Dawn
1941	2016-07-09 08:20:00	80.008	88.316	Inside	Night	Dawn
1942	2016-07-09 08:30:00	80.713	87.006	Inside	Night	Dawn
1943	2016-07-09 08:40:00	81.509	85.355	Inside	Night	Dawn
1944	2016-07-09 08:50:00	82.486	83.51	Inside	Night	Dawn
1945	2016-07-09 09:00:00	83.242	81.473	Inside	Night	Dawn
1946	2016-07-09 09:10:00	84.049	79.914	Inside	Night	Dawn
1947	2016-07-09 09:20:00	84.99	78.444	Inside	Night	Dawn
1948	2016-07-09 09:30:00	85.667	77.197	Inside	Night	Dawn
1949	2016-07-09 09:40:00	86.527	74.055	Inside	Night	Dawn
1950	2016-07-09 09:50:00	87.163	72.352	Inside	Night	Dawn
1951	2016-07-09 10:00:00	87.847	71.76	Inside	Night	Dawn
1952	2016-07-09 10:10:00	88.443	71.004	Inside	Day	Dawn
1953	2016-07-09 10:20:00	88.993	68.501	Inside	Day	Dawn
1954	2016-07-09 10:30:00	89.685	67.771	Inside	Day	Dawn
1955	2016-07-09 10:40:00	89.915	67.301	Inside	Day	Dawn
1956	2016-07-09 10:50:00	90.379	64.561	Inside	Day	Dawn
1957	2016-07-09 11:00:00	91.029	63.904	Inside	Day	Dawn
1958	2016-07-09 11:10:00	91.402	62.343	Inside	Day	Dawn
1959	2016-07-09 11:20:00	91.823	62.85	Inside	Day	Dawn
1960	2016-07-09 11:30:00	92.433	61.112	Inside	Day	Dawn
1961	2016-07-09 11:40:00	92.809	60.639	Inside	Day	Day
1962	2016-07-09 11:50:00	93.517	60.098	Inside	Day	Day
1963	2016-07-09 12:00:00	93.848	58.122	Inside	Day	Day
1964	2016-07-09 12:10:00	94.039	58.074	Inside	Day	Day
1965	2016-07-09 12:20:00	94.705	57.873	Inside	Day	Day
1966	2016-07-09 12:30:00	95.088	57.488	Inside	Day	Day
1967	2016-07-09 12:40:00	94.753	55.049	Inside	Day	Day
1968	2016-07-09 12:50:00	95.374	53.478	Inside	Day	Day
1969	2016-07-09 13:00:00	95.04	54.425	Inside	Day	Day
1970	2016-07-09 13:10:00	96.822	48.871	Inside	Day	Day
1971	2016-07-09 13:20:00	94.323	53.593	Inside	Day	Day
1972	2016-07-09 13:30:00	95.952	53.912	Inside	Day	Day
1973	2016-07-09 13:40:00	95.328	51.717	Inside	Day	Day
1974	2016-07-09 13:50:00	96.822	48.013	Inside	Day	Day
1975	2016-07-09 14:00:00	98.479	48.259	Inside	Day	Day
1976	2016-07-09 14:10:00	98.823	47.286	Inside	Day	Day
1977	2016-07-09 14:20:00	99.07	46.571	Inside	Day	Day
1978	2016-07-09 14:30:00	99.91	43.611	Inside	Day	Day
1979	2016-07-09 14:40:00	99.86	42.361	Inside	Day	Day
1980	2016-07-09 14:50:00	99.613	42.987	Inside	Day	Day
1981	2016-07-09 15:00:00	99.563	43.69	Inside	Day	Day
1982	2016-07-09 15:10:00	100.407	41.481	Inside	Day	Day
1983	2016-07-09 15:20:00	99.761	40.154	Inside	Day	Day
1984	2016-07-09 15:30:00	99.959	43.21	Inside	Day	Day
1985	2016-07-09 15:40:00	101.107	42.335	Inside	Day	Day
1986	2016-07-09 15:50:00	101.66	40.161	Inside	Day	Day
1987	2016-07-09 16:00:00	102.214	38.28	Inside	Day	Day
1988	2016-07-09 16:10:00	103.028	38.804	Inside	Day	Day
1989	2016-07-09 16:20:00	103.59	39.794	Inside	Day	Day
1990	2016-07-09 16:30:00	103.795	36.681	Inside	Day	Day
1991	2016-07-09 16:40:00	102.569	39.77	Inside	Day	Day
1992	2016-07-09 16:50:00	103.181	37.818	Inside	Day	Day
1993	2016-07-09 17:00:00	100.807	41.132	Inside	Day	Day
1994	2016-07-09 17:10:00	99.07	44.23	Inside	Day	Day
1995	2016-07-09 17:20:00	101.811	40.545	Inside	Day	Day
1996	2016-07-09 17:30:00	100.258	49.011	Inside	Day	Day
1997	2016-07-09 17:40:00	97.842	52.655	Inside	Day	Dusk
1998	2016-07-09 17:50:00	94.896	64.099	Inside	Day	Dusk
1999	2016-07-09 18:00:00	93.897	74.083	Inside	Day	Dusk
[truncated: 6,978 more rows]
