# Supplementary material for: Diel periodicity of Drosophila suzukii (Diptera: Drosophilidae) under field conditions
Source: PLoS One. 2017 Feb 10;12(2):e0171718. doi: 10.1371/journal.pone.0171718 (PMC5302832; doi:10.1371/journal.pone.0171718)
Supplement: S3 Table — (XLSX) [file pone.0171718.s003.xlsx]

## Sheet: S3 Table
Location	Temperature	Humidity	Time of Day
Field	74.338	44.577	Evening
Field	81.952	39.656	Evening
Field	85.622	41.73	Evening
Field	88.534	44.886	Evening
Field	88.763	43.513	Evening
Field	88.718	44.766	Evening
Field	87.71	48.042	Evening
Field	86.981	55.843	Evening
Field	86.074	58.929	Evening
Field	85.127	61.101	Evening
Field	84.227	63.223	Evening
Field	83.287	64.738	Evening
Field	82.841	63.744	Evening
Field	82.13	65.578	Evening
Field	81.199	67.889	Evening
Field	80.272	69.934	Evening
Field	79.567	71.415	Evening
Field	79.041	72.666	Evening
Field	78.865	72.885	Evening
Field	79.128	71.37	Evening
Field	79.7	73.091	Evening
Field	78.602	78.706	Evening
Field	77.727	81.479	Evening
Field	76.986	82.728	Evening
Field	76.507	84.084	Evening
Field	76.114	85.301	Evening
Field	75.81	86.242	Evening
Field	75.724	86.231	Evening
Field	75.767	85.733	Evening
Field	75.724	84.213	Evening
Field	75.81	83.603	Evening
Field	75.767	82.41	Evening
Field	75.16	83.41	Mid Night
Field	74.338	84.826	Mid Night
Field	73.645	86.189	Mid Night
Field	73.645	85.409	Mid Night
Field	73.299	86.173	Mid Night
Field	72.997	86.91	Mid Night
Field	72.955	87.016	Mid Night
Field	72.912	86.872	Mid Night
Field	72.955	86.711	Mid Night
Field	72.61	87.551	Mid Night
Field	72.093	88.885	Mid Night
Field	71.748	89.878	Mid Night
Field	71.577	90.969	Mid Night
Field	71.704	90.932	Mid Night
Field	71.361	91.752	Mid Night
Field	71.06	92.25	Mid Night
Field	70.803	93.503	Mid Night
Field	70.673	93.913	Mid Night
Field	70.846	94.684	Mid Night
Field	70.93	93.575	Mid Night
Field	70.93	93.789	Mid Night
Field	70.974	94.489	Mid Night
Field	71.06	94.688	Mid Night
Field	71.404	94.657	Mid Night
Field	71.661	92.791	Mid Night
Field	70.887	94.61	Mid Night
Field	70.887	94.264	Mid Night
Field	70.329	95.355	Mid Night
Field	69.985	95.782	Mid Night
Field	69.685	95.897	Mid Night
Field	69.6	96.597	Mid Night
Field	69.858	97.187	Mid Night
Field	70.029	97.501	Mid Night
Field	70.201	97.447	Mid Night
Field	70.543	97.892	Mid Night
Field	70.63	97.195	Mid Night
Field	70.716	97.313	Dawn
Field	70.716	97.576	Dawn
Field	71.06	97.626	Dawn
Field	71.748	96.936	Dawn
Field	72.264	96.376	Dawn
Field	72.567	96.047	Dawn
Field	72.955	95.411	Dawn
Field	73.04	95.076	Dawn
Field	73.083	95.162	Dawn
Field	73.04	95.103	Dawn
Field	73.342	95.039	Dawn
Field	73.774	94.242	Dawn
Field	74.163	93.651	Dawn
Field	74.554	92.894	Dawn
Field	74.899	92.019	Dawn
Field	75.463	90.622	Dawn
Field	75.724	90.437	Dawn
Field	75.942	89.779	Dawn
Field	76.158	89.45	Dawn
Field	76.593	89.121	Dawn
Field	77.072	87.936	Dawn
Field	77.639	86.334	Dawn
Field	77.945	86.569	Dawn
Field	78.251	85.71	Dawn
Field	78.514	84.897	Dawn
Field	78.777	83.94	Dawn
Field	79.435	83.367	Dawn
Field	79.743	81.346	Dawn
Field	80.492	81.119	Dawn
Field	81.642	77.802	Dawn
Field	81.775	76.647	Dawn
Field	82.218	76.285	Dawn
Field	83.601	70.241	Dawn
Field	83.511	71.404	Dawn
Field	83.691	66.886	Dawn
Field	84.317	67.769	Dawn
Field	84.812	61.664	Afternoon
Field	85.622	62.451	Afternoon
Field	85.442	61.004	Afternoon
Field	86.391	59.522	Afternoon
Field	87.847	54.797	Afternoon
Field	87.528	56.713	Afternoon
Field	87.985	51.791	Afternoon
Field	88.534	53.601	Afternoon
Field	88.947	49.529	Afternoon
Field	87.939	55.665	Afternoon
Field	88.306	54.929	Afternoon
Field	88.259	53.516	Afternoon
Field	88.855	52.468	Afternoon
Field	88.534	52.862	Afternoon
Field	89.362	50.501	Afternoon
Field	89.915	50.411	Afternoon
Field	90.1	47.356	Afternoon
Field	90.147	47.261	Afternoon
Field	89.593	48.042	Afternoon
Field	89.085	49.832	Afternoon
Field	88.626	52.064	Afternoon
Field	90.844	46.355	Afternoon
Field	91.216	44.133	Afternoon
Field	91.589	44.09	Afternoon
Field	91.823	44.569	Afternoon
Field	90.657	44.362	Afternoon
Field	91.216	43.834	Afternoon
Field	90.194	45.653	Afternoon
Field	90.009	47.94	Afternoon
Field	90.424	47.444	Afternoon
Field	89.638	48.992	Afternoon
Field	88.81	50.201	Afternoon
Field	88.075	51.378	Afternoon
Field	87.436	51.589	Afternoon
Field	87.163	52.566	Afternoon
Field	86.981	54.537	Afternoon
Field	86.799	53.788	Evening
Field	86.301	53.462	Evening
Field	86.346	55.156	Evening
Field	86.301	56.17	Evening
Field	85.802	56.573	Evening
Field	84.632	59.403	Evening
Field	84.137	61.294	Evening
Field	83.824	60.551	Evening
Field	83.287	60.971	Evening
Field	82.665	61.784	Evening
Field	82.085	63.797	Evening
Field	81.687	64.405	Evening
Field	81.333	64.708	Evening
Field	81.023	65.29	Evening
Field	80.713	66.053	Evening
Field	80.316	66.743	Evening
Field	79.876	66.701	Evening
Field	79.392	67.711	Evening
Field	78.953	69.051	Evening
Field	78.382	70.071	Evening
Field	77.203	73.622	Evening
Field	76.114	76.628	Evening
Field	74.77	79.986	Evening
Field	73.861	81.953	Evening
Field	73.299	83.856	Evening
Field	72.653	85.562	Evening
Field	72.264	86.678	Evening
Field	72.48	87.314	Evening
Field	73.818	83.358	Evening
Field	72.955	84.988	Evening
Field	72.523	86.711	Evening
Field	72.351	87.435	Evening
Field	72.05	88.084	Evening
Field	71.877	88.939	Evening
Field	71.661	89.512	Evening
Field	71.62	89.997	Evening
Field	71.704	89.708	Mid Night
Field	71.62	90.378	Mid Night
Field	71.791	90.727	Mid Night
Field	71.834	90.841	Mid Night
Field	71.577	93.182	Mid Night
Field	71.274	93.944	Mid Night
Field	71.017	94.762	Mid Night
Field	70.803	95.21	Mid Night
Field	70.459	95.002	Mid Night
Field	70.158	95.86	Mid Night
Field	70.158	96.045	Mid Night
Field	70.158	96.071	Mid Night
Field	70.286	96.196	Mid Night
Field	71.103	95.093	Mid Night
Field	71.146	94.567	Mid Night
Field	71.06	94.341	Mid Night
Field	70.93	94.536	Mid Night
Field	70.887	94.61	Mid Night
Field	70.716	94.932	Mid Night
Field	70.63	95.185	Mid Night
Field	70.543	95.518	Mid Night
Field	70.63	95.292	Mid Night
Field	70.846	94.897	Mid Night
Field	70.803	95.051	Mid Night
Field	70.587	95.073	Mid Night
Field	70.201	95.548	Mid Night
Field	69.858	95.975	Mid Night
Field	69.6	96.36	Mid Night
Field	69.6	96.992	Mid Night
Field	69.557	97.038	Mid Night
Field	69.514	97.32	Mid Night
Field	69.343	97.033	Mid Night
Field	69.129	97.395	Mid Night
Field	68.871	97.147	Mid Night
Field	68.828	97.665	Mid Night
Field	68.828	98.187	Mid Night
Field	68.828	98.083	Dawn
Field	68.828	98.187	Dawn
Field	68.913	98.2	Dawn
Field	68.828	98.396	Dawn
Field	68.785	98.337	Dawn
Field	68.698	98.22	Dawn
Field	68.527	98.221	Dawn
Field	68.698	99.571	Dawn
Field	69.042	99.416	Dawn
Field	69.3	99.402	Dawn
Field	69.6	99.5	Dawn
Field	70.029	99.642	Dawn
Field	70.459	99.212	Dawn
Field	70.803	99.107	Dawn
Field	71.146	98.688	Dawn
Field	71.447	98.313	Dawn
Field	71.834	98.371	Dawn
Field	72.221	97.744	Dawn
Field	72.869	97.205	Dawn
Field	73.645	94.17	Dawn
Field	74.381	91.132	Dawn
Field	75.637	88.166	Dawn
Field	77.029	83.583	Dawn
Field	77.99	80.22	Dawn
Field	79.084	78.008	Dawn
Field	79.304	77.48	Dawn
Field	80.668	75.35	Dawn
Field	81.199	75.143	Dawn
Field	82.085	69.576	Dawn
Field	81.73	69.961	Dawn
Field	82.396	71.169	Dawn
Field	83.422	65.639	Dawn
Field	82.53	67.595	Dawn
Field	83.021	65.05	Dawn
Field	84.542	61.174	Dawn
Field	85.622	61.674	Dawn
Field	85.577	61.39	Afternoon
Field	85.622	60.801	Afternoon
Field	84.99	59.809	Afternoon
Field	84.317	63.231	Afternoon
Field	84.945	59.524	Afternoon
Field	85.217	60.735	Afternoon
Field	86.799	57.414	Afternoon
Field	88.902	55.87	Afternoon
Field	89.316	53.436	Afternoon
Field	88.443	53.594	Afternoon
Field	87.802	56.163	Afternoon
Field	86.844	55.705	Afternoon
Field	87.483	55.788	Afternoon
Field	86.074	57.164	Afternoon
Field	84.945	61.583	Afternoon
Field	83.736	67.104	Afternoon
Field	84.722	70.052	Afternoon
Field	86.891	66.551	Afternoon
Field	88.075	60.388	Afternoon
Field	90.657	56.01	Afternoon
Field	91.402	53.37	Afternoon
Field	89.731	53.5	Afternoon
Field	88.763	56.145	Afternoon
Field	89.638	57.139	Afternoon
Field	89.685	55.133	Afternoon
Field	89.04	58.01	Afternoon
Field	89.085	58.521	Afternoon
Field	89.87	51.445	Afternoon
Field	90.147	50.233	Afternoon
Field	89.362	52.571	Afternoon
Field	90.239	48.414	Afternoon
Field	90.194	44.067	Afternoon
Field	90.75	43.439	Afternoon
Field	89.593	47.256	Afternoon
Field	89.499	45.805	Afternoon
Field	90.286	44.537	Afternoon
Field	89.177	44.234	Evening
Field	87.894	53.296	Evening
Field	86.891	55.963	Evening
Field	86.346	55.665	Evening
Field	85.894	57.15	Evening
Field	85.442	58.153	Evening
Field	85.035	56.384	Evening
Field	84.945	54.441	Evening
Field	84.587	56.316	Evening
Field	83.556	55.885	Evening
Field	83.109	56.921	Evening
Field	83.064	58.424	Evening
Field	82.931	58.1	Evening
Field	82.353	59.925	Evening
Field	81.909	65.007	Evening
Field	81.066	66.633	Evening
Field	80.668	67.565	Evening
Field	78.996	84.618	Evening
Field	76.593	88.235	Evening
Field	75.333	89.781	Evening
Field	75.16	90.581	Evening
Field	72.093	95.847	Evening
Field	70.543	98.023	Evening
Field	70.201	98.965	Evening
Field	70.372	99.512	Evening
Field	70.416	99.648	Evening
Field	70.329	99.817	Evening
Field	70.201	99.902	Evening
Field	69.814	99.947	Evening
Field	69.771	100	Evening
Field	69.771	100	Evening
Field	69.771	100	Evening
Field	69.942	100	Evening
Field	69.942	100	Evening
Field	70.029	100	Evening
Field	70.072	100	Evening
Field	70.029	100	Mid Night
Field	70.029	100	Mid Night
Field	69.942	100	Mid Night
Field	69.901	100	Mid Night
Field	69.985	100	Mid Night
Field	70.029	100	Mid Night
Field	70.158	100	Mid Night
Field	70.158	100	Mid Night
Field	70.158	100	Mid Night
Field	70.158	100	Mid Night
Field	70.158	100	Mid Night
Field	69.985	100	Mid Night
Field	70.029	100	Mid Night
Field	69.514	100	Mid Night
Field	68.913	100	Mid Night
Field	68.571	100	Mid Night
Field	68.227	100	Mid Night
Field	67.885	100	Mid Night
Field	67.714	100	Mid Night
Field	67.671	100	Mid Night
Field	67.456	100	Mid Night
Field	67.329	100	Mid Night
Field	67.285	100	Mid Night
Field	67.372	100	Mid Night
Field	68.227	100	Mid Night
Field	68.999	100	Mid Night
Field	69.557	100	Mid Night
Field	69.901	100	Mid Night
Field	70.201	100	Mid Night
Field	70.286	100	Mid Night
Field	70.502	100	Mid Night
Field	70.716	100	Mid Night
Field	70.846	100	Mid Night
Field	70.846	100	Mid Night
Field	70.887	100	Mid Night
Field	70.887	100	Mid Night
Field	70.93	100	Dawn
Field	70.974	100	Dawn
Field	70.974	100	Dawn
Field	71.103	100	Dawn
Field	71.017	100	Dawn
Field	71.06	100	Dawn
Field	71.103	100	Dawn
Field	71.146	100	Dawn
Field	71.274	100	Dawn
Field	71.317	100	Dawn
Field	71.577	100	Dawn
Field	71.49	100	Dawn
Field	71.533	100	Dawn
Field	71.533	100	Dawn
Field	71.834	100	Dawn
Field	72.178	100	Dawn
Field	72.48	100	Dawn
Field	72.61	100	Dawn
Field	72.567	100	Dawn
Field	73.04	100	Dawn
Field	72.997	100	Dawn
Field	72.955	100	Dawn
Field	73.17	100	Dawn
Field	73.818	100	Dawn
Field	74.295	100	Dawn
Field	75.29	100	Dawn
Field	75.29	100	Dawn
Field	75.551	100	Dawn
Field	75.681	100	Dawn
Field	75.681	100	Dawn
Field	75.942	100	Dawn
Field	75.551	100	Dawn
Field	76.246	100	Dawn
Field	76.507	100	Dawn
Field	77.77	99.62	Dawn
Field	77.99	99.44	Dawn
Field	79.655	97.255	Afternoon
Field	79.347	96.377	Afternoon
Field	78.996	96.838	Afternoon
Field	80.051	97.769	Afternoon
Field	80.58	92.932	Afternoon
Field	79.7	93.714	Afternoon
Field	81.333	95.522	Afternoon
Field	81.952	91.907	Afternoon
Field	80.449	91.787	Afternoon
Field	79.831	92.309	Afternoon
Field	79.216	94.952	Afternoon
Field	79.48	94.229	Afternoon
Field	81.509	89.879	Afternoon
Field	82.575	86.593	Afternoon
Field	81.244	88.952	Afternoon
Field	80.051	88.462	Afternoon
Field	79.655	88.773	Afternoon
Field	79.7	89.502	Afternoon
Field	82.62	84.725	Afternoon
Field	85.082	79.713	Afternoon
Field	85.577	76.892	Afternoon
Field	86.301	78.034	Afternoon
Field	86.844	80.325	Afternoon
Field	86.754	75.896	Afternoon
Field	86.891	73.495	Afternoon
Field	87.346	74.172	Afternoon
Field	87.073	72.584	Afternoon
Field	86.572	71.779	Afternoon
Field	86.391	76.005	Afternoon
Field	87.163	74.422	Afternoon
Field	87.62	72.219	Afternoon
Field	87.118	70.627	Afternoon
Field	85.487	74.123	Afternoon
Field	84.272	78.275	Afternoon
Field	84.945	74.75	Afternoon
Field	85.127	72.051	Afternoon
Field	81.997	80.979	Evening
Field	77.072	93.459	Evening
Field	74.683	97.522	Evening
Field	74.206	99.196	Evening
Field	73.515	99.486	Evening
Field	73.602	100	Evening
Field	74.554	100	Evening
Field	74.856	100	Evening
Field	75.29	100	Evening
Field	75.463	100	Evening
Field	75.376	100	Evening
Field	75.551	100	Evening
Field	75.637	100	Evening
Field	75.376	100	Evening
Field	75.594	100	Evening
Field	75.247	100	Evening
Field	74.856	100	Evening
Field	74.424	100	Evening
Field	73.904	100	Evening
Field	73.472	100	Evening
Field	73.04	100	Evening
Field	72.826	100	Evening
Field	72.567	100	Evening
Field	72.351	100	Evening
Field	72.178	100	Evening
Field	72.05	100	Evening
Field	71.791	100	Evening
Field	71.964	100	Evening
Field	71.834	100	Evening
Field	71.748	100	Evening
Field	71.748	100	Evening
Field	71.704	100	Evening
Field	71.447	100	Evening
Field	71.274	100	Evening
Field	71.06	100	Evening
Field	71.017	100	Evening
Field	70.759	100	Mid Night
Field	70.716	100	Mid Night
Field	70.63	100	Mid Night
Field	70.716	100	Mid Night
Field	70.93	100	Mid Night
Field	71.361	100	Mid Night
Field	71.361	100	Mid Night
Field	71.404	100	Mid Night
Field	71.404	100	Mid Night
Field	71.62	100	Mid Night
Field	71.274	100	Mid Night
Field	70.846	100	Mid Night
Field	70.587	100	Mid Night
Field	70.029	100	Mid Night
Field	69.6	100	Mid Night
Field	69.085	100	Mid Night
Field	68.785	100	Mid Night
Field	68.657	100	Mid Night
Field	68.698	100	Mid Night
Field	68.698	100	Mid Night
Field	68.828	100	Mid Night
Field	68.828	100	Mid Night
Field	68.527	100	Mid Night
Field	68.227	100	Mid Night
Field	67.928	100	Mid Night
Field	67.757	100	Mid Night
Field	67.627	100	Mid Night
Field	67.456	100	Mid Night
Field	67.242	100	Mid Night
Field	67.071	100	Mid Night
Field	67.028	100	Mid Night
Field	67.028	100	Mid Night
Field	66.9	100	Mid Night
Field	66.857	100	Mid Night
Field	66.772	100	Mid Night
Field	66.772	100	Mid Night
Field	66.686	100	Dawn
Field	66.558	100	Dawn
Field	66.472	100	Dawn
Field	66.472	100	Dawn
Field	66.301	100	Dawn
Field	66.258	100	Dawn
Field	66.301	100	Dawn
Field	66.515	100	Dawn
Field	66.9	100	Dawn
Field	67.372	100	Dawn
Field	68.056	100	Dawn
Field	69.17	100	Dawn
Field	70.243	100	Dawn
Field	71.103	100	Dawn
Field	71.834	100	Dawn
Field	72.437	100	Dawn
Field	72.61	100	Dawn
Field	72.739	100	Dawn
Field	72.997	100	Dawn
Field	73.645	100	Dawn
Field	74.295	100	Dawn
Field	74.554	100	Dawn
Field	74.727	100	Dawn
Field	75.29	100	Dawn
Field	75.551	100	Dawn
Field	76.375	100	Dawn
Field	76.854	100	Dawn
Field	77.378	100	Dawn
Field	78.251	100	Dawn
Field	78.777	98.813	Dawn
Field	79.216	98.45	Dawn
Field	80.272	98.391	Dawn
Field	80.89	98.347	Dawn
Field	81.687	96.44	Dawn
Field	82.353	92.403	Dawn
Field	83.242	91.832	Dawn
Field	84.049	89.401	Afternoon
Field	84.497	90.999	Afternoon
Field	83.736	88.715	Afternoon
Field	83.736	90.284	Afternoon
Field	84.99	89.693	Afternoon
Field	86.527	86.294	Afternoon
Field	86.527	82.586	Afternoon
Field	86.664	82.544	Afternoon
Field	87.528	76.367	Afternoon
Field	88.075	79.206	Afternoon
Field	88.075	76.249	Afternoon
Field	88.993	70.939	Afternoon
Field	87.665	75.341	Afternoon
Field	89.04	75.728	Afternoon
Field	89.407	69.061	Afternoon
Field	87.028	76.253	Afternoon
Field	80.361	97.491	Afternoon
Field	80.404	98.41	Afternoon
Field	78.777	96.107	Afternoon
Field	80.58	100	Afternoon
Field	82.13	97.369	Afternoon
Field	82.085	95.083	Afternoon
Field	81.288	95.895	Afternoon
Field	83.064	93.3	Afternoon
Field	85.397	87.913	Afternoon
Field	86.617	86.106	Afternoon
Field	84.587	91.401	Afternoon
Field	84.857	92.105	Afternoon
Field	86.981	87.434	Afternoon
Field	86.981	83.941	Afternoon
Field	84.452	83.145	Afternoon
Field	70.243	94.253	Afternoon
Field	68.227	99.888	Afternoon
Field	68.056	100	Afternoon
Field	68.27	100	Afternoon
Field	68.142	100	Afternoon
Field	68.913	100	Evening
Field	69.17	100	Evening
Field	69.427	100	Evening
Field	69.901	100	Evening
Field	70.243	100	Evening
Field	70.63	100	Evening
Field	71.19	100	Evening
Field	71.661	100	Evening
Field	71.748	100	Evening
Field	72.136	100	Evening
Field	72.178	100	Evening
Field	72.264	100	Evening
Field	72.221	100	Evening
Field	72.136	100	Evening
Field	72.05	100	Evening
Field	71.92	100	Evening
Field	71.834	100	Evening
Field	71.661	100	Evening
Field	71.49	100	Evening
Field	71.317	100	Evening
Field	71.231	100	Evening
Field	71.231	100	Evening
Field	71.231	100	Evening
Field	72.221	100	Evening
Field	71.877	100	Evening
Field	71.103	100	Evening
Field	70.759	100	Evening
Field	70.587	100	Evening
Field	70.543	100	Evening
Field	70.502	100	Evening
Field	70.543	100	Evening
Field	70.543	100	Evening
Field	71.06	100	Evening
Field	70.887	100	Evening
Field	70.63	100	Evening
Field	70.459	100	Evening
Field	70.459	100	Mid Night
Field	70.543	100	Mid Night
Field	70.673	100	Mid Night
Field	70.416	100	Mid Night
Field	70.587	100	Mid Night
Field	70.243	100	Mid Night
Field	69.771	100	Mid Night
Field	69.557	100	Mid Night
Field	69.643	100	Mid Night
Field	69.343	100	Mid Night
Field	69.129	100	Mid Night
Field	69.085	100	Mid Night
Field	69.213	100	Mid Night
Field	69.3	100	Mid Night
Field	69.256	100	Mid Night
Field	69.256	100	Mid Night
Field	69.17	100	Mid Night
Field	69.129	100	Mid Night
Field	69.085	100	Mid Night
Field	68.913	100	Mid Night
Field	68.828	100	Mid Night
Field	68.785	100	Mid Night
Field	68.828	100	Mid Night
Field	68.828	100	Mid Night
Field	68.828	100	Mid Night
Field	68.828	100	Mid Night
Field	68.828	100	Mid Night
Field	68.999	100	Mid Night
Field	68.913	100	Mid Night
Field	68.871	100	Mid Night
Field	68.785	100	Mid Night
Field	68.657	100	Mid Night
Field	68.913	100	Mid Night
Field	68.698	100	Mid Night
Field	68.356	100	Mid Night
Field	68.099	100	Mid Night
Field	67.798	100	Dawn
Field	67.627	100	Dawn
Field	67.5	100	Dawn
Field	67.372	100	Dawn
Field	67.285	100	Dawn
Field	67.199	100	Dawn
Field	67.199	100	Dawn
Field	67.285	100	Dawn
Field	67.543	100	Dawn
Field	67.798	100	Dawn
Field	68.4	100	Dawn
Field	69.17	100	Dawn
Field	70.115	100	Dawn
Field	70.887	100	Dawn
Field	72.178	100	Dawn
Field	72.826	100	Dawn
Field	73.386	100	Dawn
Field	74.163	100	Dawn
Field	74.899	100	Dawn
Field	75.247	99.64	Dawn
Field	75.767	99.954	Dawn
Field	76.419	99.155	Dawn
Field	77.203	98.688	Dawn
Field	77.945	98.078	Dawn
Field	78.602	96.539	Dawn
Field	79.216	95.44	Dawn
Field	80.008	94.792	Dawn
Field	80.845	96.645	Dawn
Field	81.73	93.557	Dawn
Field	81.819	93.267	Dawn
Field	81.909	93.608	Dawn
Field	82.798	93.648	Dawn
Field	83.242	93.104	Dawn
Field	83.779	93.232	Dawn
Field	84.9	90.689	Dawn
Field	86.256	89.83	Dawn
Field	86.799	88.772	Afternoon
Field	87.255	87.156	Afternoon
Field	88.306	86.746	Afternoon
Field	88.03	84.846	Afternoon
Field	88.579	80.673	Afternoon
Field	88.214	80.454	Afternoon
Field	88.626	80.737	Afternoon
Field	89.407	79.682	Afternoon
Field	89.915	78.943	Afternoon
Field	90.703	78.44	Afternoon
Field	91.216	77.457	Afternoon
Field	91.17	77.78	Afternoon
Field	91.636	72.786	Afternoon
Field	90.891	65.385	Afternoon
Field	90.982	53.983	Afternoon
Field	90.657	53.443	Afternoon
Field	91.636	57.047	Afternoon
Field	91.449	56.297	Afternoon
Field	91.776	48.881	Afternoon
Field	92.244	47.535	Afternoon
Field	92.809	46.354	Afternoon
Field	91.355	49.831	Afternoon
Field	90.797	52.129	Afternoon
Field	90.239	55.977	Afternoon
Field	89.776	51.439	Afternoon
Field	89.454	54.539	Afternoon
Field	89.593	50.777	Afternoon
Field	89.638	51.946	Afternoon
Field	89.823	53.089	Afternoon
Field	90.703	52.284	Afternoon
Field	90.891	50.612	Afternoon
Field	91.17	49.198	Afternoon
Field	92.057	51.184	Afternoon
Field	91.449	47.35	Afternoon
Field	91.076	53.12	Afternoon
Field	91.216	50.375	Afternoon
Field	91.449	46.593	Evening
Field	91.17	49.394	Evening
Field	90.009	55.958	Evening
Field	90.518	48.204	Evening
Field	90.424	52.457	Evening
Field	89.823	56.326	Evening
Field	89.823	55.911	Evening
Field	89.269	55.803	Evening
Field	89.269	55.228	Evening
Field	87.802	60.427	Evening
Field	86.709	67.941	Evening
Field	85.757	71.846	Evening
Field	84.857	74.948	Evening
Field	83.824	78.4	Evening
Field	82.708	81.15	Evening
Field	81.376	82.631	Evening
Field	79.963	83.687	Evening
Field	78.777	86.507	Evening
Field	77.902	88.96	Evening
Field	77.247	89.925	Evening
Field	76.636	91.053	Evening
Field	76.114	92.185	Evening
Field	75.681	93.104	Evening
Field	75.898	92.373	Evening
Field	76.246	90.37	Evening
Field	76.158	90.056	Evening
Field	75.942	90.329	Evening
Field	75.463	91.715	Evening
Field	75.16	92.598	Evening
Field	75.029	92.635	Evening
Field	74.856	91.986	Evening
Field	74.511	91.149	Evening
Field	74.12	91.096	Evening
Field	73.558	94.05	Evening
Field	73.126	94.794	Evening
Field	72.739	95.167	Evening
Field	72.351	95.538	Mid Night
Field	72.007	96.285	Mid Night
Field	71.661	96.897	Mid Night
Field	71.361	97.249	Mid Night
Field	71.146	97.586	Mid Night
Field	70.974	97.666	Mid Night
Field	70.759	97.634	Mid Night
Field	70.63	98.768	Mid Night
Field	70.459	98.429	Mid Night
Field	70.286	98.325	Mid Night
Field	70.286	98.665	Mid Night
Field	70.115	99.004	Mid Night
Field	69.942	99.187	Mid Night
Field	69.814	98.881	Mid Night
Field	69.771	99.941	Mid Night
Field	69.728	99.389	Mid Night
Field	69.6	99.136	Mid Night
Field	69.514	99.902	Mid Night
Field	69.256	99.032	Mid Night
Field	69.17	99.487	Mid Night
Field	68.999	99.591	Mid Night
Field	68.785	99.455	Mid Night
Field	68.527	99.494	Mid Night
Field	68.4	99.888	Mid Night
Field	68.313	100	Mid Night
Field	68.142	99.849	Mid Night
Field	68.056	100	Mid Night
Field	67.928	100	Mid Night
Field	67.798	99.952	Mid Night
Field	67.714	100	Mid Night
Field	67.627	100	Mid Night
Field	67.586	100	Mid Night
Field	67.543	100	Mid Night
Field	67.627	100	Mid Night
Field	67.671	100	Mid Night
Field	67.714	100	Mid Night
Field	67.714	100	Dawn
Field	67.627	100	Dawn
Field	67.456	100	Dawn
Field	67.329	100	Dawn
Field	67.199	100	Dawn
Field	67.028	100	Dawn
Field	66.985	100	Dawn
Field	67.199	100	Dawn
Field	67.413	100	Dawn
Field	67.757	100	Dawn
Field	68.313	100	Dawn
Field	69.17	100	Dawn
Field	70.243	100	Dawn
Field	71.661	100	Dawn
Field	73.299	100	Dawn
Field	74.683	96.459	Dawn
Field	75.985	93.2	Dawn
Field	77.029	91.736	Dawn
Field	77.99	87.721	Dawn
Field	78.953	86.051	Dawn
Field	79.7	84.081	Dawn
Field	80.449	83.832	Dawn
Field	81.199	82.266	Dawn
Field	81.952	80.541	Dawn
Field	82.708	78.799	Dawn
Field	83.422	75.562	Dawn
Field	84.094	74.301	Dawn
Field	84.99	72.666	Dawn
Field	86.164	68.802	Dawn
Field	87.163	67.404	Dawn
Field	87.985	66.716	Dawn
Field	88.167	67.991	Dawn
Field	88.488	66.179	Dawn
Field	88.855	65.813	Dawn
Field	89.362	63.721	Dawn
Field	90.1	60.217	Dawn
Field	90.657	61.398	Afternoon
Field	91.216	56.183	Afternoon
Field	91.729	52.975	Afternoon
Field	92.527	55.518	Afternoon
Field	92.997	55.169	Afternoon
Field	93.281	52.931	Afternoon
Field	94.23	51.832	Afternoon
Field	94.609	51.012	Afternoon
Field	94.419	52.302	Afternoon
Field	94.705	48.033	Afternoon
Field	95.279	50.472	Afternoon
Field	94.991	48.085	Afternoon
Field	95.279	49.914	Afternoon
Field	95.04	47.429	Afternoon
Field	95.088	45.776	Afternoon
Field	95.23	48.497	Afternoon
Field	96.096	44.143	Afternoon
Field	96.192	46.579	Afternoon
Field	95.806	44.125	Afternoon
Field	95.711	45.883	Afternoon
Field	93.281	52.866	Afternoon
Field	94.658	47.337	Afternoon
Field	95.374	48.244	Afternoon
Field	95.184	44.452	Afternoon
Field	96.048	44.607	Afternoon
Field	95.855	44.328	Afternoon
Field	95.135	41.672	Afternoon
Field	95.279	41.781	Afternoon
Field	95.567	41.899	Afternoon
Field	95.04	43.341	Afternoon
Field	94.944	42.499	Afternoon
Field	94.705	42.317	Afternoon
Field	95.184	43.517	Afternoon
Field	95.04	42.706	Afternoon
Field	94.23	45.388	Afternoon
Field	93.045	42.282	Afternoon
Field	92.714	45.356	Evening
Field	92.856	48.07	Evening
Field	92.997	43.181	Evening
Field	92.809	44.765	Evening
Field	92.338	41.001	Evening
Field	92.057	47.391	Evening
Field	91.308	52.814	Evening
Field	90.471	55.003	Evening
Field	89.87	56.394	Evening
Field	88.259	62.095	Evening
Field	86.164	68.346	Evening
Field	84.094	73.557	Evening
Field	82.575	77.146	Evening
Field	81.333	80.179	Evening
Field	80.58	82.249	Evening
Field	79.876	84.444	Evening
Field	79.216	86.731	Evening
Field	78.514	87.481	Evening
Field	77.815	88.394	Evening
Field	77.378	89.666	Evening
Field	77.335	88.969	Evening
Field	76.811	90.473	Evening
Field	76.203	91.378	Evening
Field	75.681	92.561	Evening
Field	75.42	92.743	Evening
Field	75.074	92.912	Evening
Field	75.29	93.375	Evening
Field	75.074	93.345	Evening
Field	74.727	93.972	Evening
Field	74.295	94.906	Evening
Field	73.99	94.836	Evening
Field	73.645	96.309	Evening
Field	73.472	95.858	Evening
Field	73.299	96.02	Evening
Field	73.04	96.541	Evening
Field	72.869	96.728	Evening
Field	72.653	97.385	Mid Night
Field	72.394	97.347	Mid Night
Field	72.264	97.671	Mid Night
Field	72.136	98.258	Mid Night
Field	72.007	97.291	Mid Night
Field	71.92	97.12	Mid Night
Field	71.661	96.871	Mid Night
Field	71.533	96.957	Mid Night
Field	71.274	97.894	Mid Night
Field	70.974	96.823	Mid Night
Field	70.673	97.779	Mid Night
Field	70.543	97.97	Mid Night
Field	70.286	98.194	Mid Night
Field	70.115	98.404	Mid Night
Field	69.858	98.183	Mid Night
Field	69.643	98.621	Mid Night
Field	69.386	98.27	Mid Night
Field	69.256	98.616	Mid Night
Field	69.085	98.538	Mid Night
Field	68.913	98.565	Mid Night
Field	68.828	98.864	Mid Night
Field	68.698	98.741	Mid Night
Field	68.527	98.819	Mid Night
Field	68.4	99.319	Mid Night
Field	68.27	99.455	Mid Night
Field	68.056	99.216	Mid Night
Field	67.885	99.681	Mid Night
Field	67.842	99.752	Mid Night
Field	67.842	99.597	Mid Night
Field	67.714	99.733	Mid Night
Field	67.543	99.345	Mid Night
Field	67.456	99.952	Mid Night
Field	67.329	99.416	Mid Night
Field	67.199	99.655	Mid Night
Field	67.071	99.894	Mid Night
Field	66.9	99.404	Mid Night
Field	66.814	99.803	Dawn
Field	66.772	99.9	Dawn
Field	66.643	99.726	Dawn
Field	66.429	99.745	Dawn
Field	66.344	99.938	Dawn
Field	66.258	100	Dawn
Field	66.173	100	Dawn
Field	66.258	100	Dawn
Field	66.515	100	Dawn
Field	67.028	100	Dawn
Field	67.627	100	Dawn
Field	68.614	100	Dawn
Field	69.685	100	Dawn
Field	70.803	100	Dawn
Field	71.92	100	Dawn
Field	73.386	99.546	Dawn
Field	74.64	93.96	Dawn
Field	76.028	86.549	Dawn
Field	77.16	83.826	Dawn
Field	78.076	81.806	Dawn
Field	78.996	79.359	Dawn
Field	79.963	78.427	Dawn
Field	80.89	76.987	Dawn
Field	81.687	75.755	Dawn
Field	82.53	73.332	Dawn
Field	83.287	68.245	Dawn
Field	84.094	66.284	Dawn
Field	84.677	66.37	Dawn
Field	85.894	64.024	Dawn
Field	87.573	59.78	Dawn
Field	87.62	60.443	Dawn
Field	88.167	59.579	Dawn
Field	89.04	56.677	Dawn
Field	89.685	55.357	Dawn
Field	90.147	55.841	Dawn
Field	90.471	51.003	Dawn
Field	91.589	51.442	Afternoon
Field	92.433	49.548	Afternoon
Field	92.763	47.472	Afternoon
Field	93.423	47.616	Afternoon
Field	93.754	45.059	Afternoon
Field	94.181	46.743	Afternoon
Field	94.419	46.891	Afternoon
Field	95.806	48.405	Afternoon
Field	95.567	44.61	Afternoon
Field	95.952	45.733	Afternoon
Field	95.952	45.5	Afternoon
Field	95.904	43.863	Afternoon
Field	96.579	43.102	Afternoon
Field	96.822	43.385	Afternoon
Field	96.966	43.964	Afternoon
Field	97.111	43.102	Afternoon
Field	98.087	41.343	Afternoon
Field	98.332	40.105	Afternoon
Field	97.16	40.815	Afternoon
Field	97.257	40.754	Afternoon
Field	95.184	44.252	Afternoon
Field	95.952	44.367	Afternoon
Field	95.76	44.155	Afternoon
Field	94.896	42.596	Afternoon
Field	96.627	42.266	Afternoon
Field	96.481	41.652	Afternoon
Field	93.848	54.236	Afternoon
Field	90.612	61.739	Afternoon
Field	91.495	53.248	Afternoon
Field	93.612	48.385	Afternoon
Field	94.8	44.827	Afternoon
Field	94.944	44.869	Afternoon
Field	95.472	42.665	Afternoon
Field	95.472	46.399	Afternoon
Field	94.896	49.329	Afternoon
Field	94.372	47.449	Afternoon
Field	92.763	65.528	Evening
Field	96.435	41.11	Evening
Field	98.971	38.715	Evening
Field	98.627	24.645	Evening
Field	90.565	30.102	Evening
Field	84.99	36.291	Evening
Field	80.713	41.464	Evening
Field	78.076	44.401	Evening
Field	76.636	46.889	Evening
Field	75.767	47.279	Evening
Field	75.16	47.301	Evening
Field	74.683	47.332	Evening
Field	74.338	47.499	Evening
Field	73.99	47.667	Evening
Field	73.731	49.907	Evening
Field	73.688	51.106	Evening
Field	73.558	51.096	Evening
Field	73.386	51.336	Evening
Field	73.126	51.222	Evening
Field	72.869	50.761	Evening
Field	72.567	50.328	Evening
Field	72.221	50.744	Evening
Field	72.093	51.773	Evening
Field	72.007	52.269	Evening
Field	72.007	51.986	Evening
Field	71.964	53.611	Evening
Field	71.877	53.042	Evening
Field	71.834	53.132	Evening
Field	71.791	54.439	Evening
Field	71.748	53.937	Evening
Field	71.748	54.062	Evening
Field	71.748	55.337	Evening
Field	71.704	54.961	Evening
Field	71.704	55.147	Evening
Field	71.661	56.167	Evening
Field	71.62	55.854	Evening
Field	71.661	55.919	Mid Night
Field	71.661	56.662	Mid Night
Field	71.62	56.813	Mid Night
Field	71.62	56.72	Mid Night
Field	71.577	57.241	Mid Night
Field	71.577	57.672	Mid Night
Field	71.577	57.888	Mid Night
Field	71.533	58.376	Mid Night
Field	71.533	58.315	Mid Night
Field	71.533	59.174	Mid Night
Field	71.49	58.863	Mid Night
Field	71.533	58.836	Mid Night
Field	71.49	59.17	Mid Night
Field	71.447	59.166	Mid Night
Field	71.447	59.533	Mid Night
Field	71.404	59.621	Mid Night
Field	71.404	59.101	Mid Night
Field	71.404	59.682	Mid Night
Field	71.361	59.862	Mid Night
Field	71.404	60.019	Mid Night
Field	71.317	60.225	Mid Night
Field	71.317	59.339	Mid Night
Field	71.317	60.133	Mid Night
Field	71.317	59.919	Mid Night
Field	71.274	60.251	Mid Night
Field	71.274	60.282	Mid Night
Field	71.231	61.192	Mid Night
Field	71.231	60.827	Mid Night
Field	71.274	60.861	Mid Night
Field	71.231	60.918	Mid Night
Field	71.231	60.552	Mid Night
Field	71.19	61.005	Mid Night
Field	71.19	60.427	Mid Night
Field	71.19	61.249	Mid Night
Field	71.19	60.67	Mid Night
Field	71.146	61.366	Mid Night
Field	71.146	60.667	Dawn
Field	71.146	61.609	Dawn
Field	71.146	60.971	Dawn
Field	71.103	61.696	Dawn
Field	71.103	60.937	Dawn
Field	71.06	61.601	Dawn
Field	71.06	61.024	Dawn
Field	71.06	61.662	Dawn
Field	71.06	61.085	Dawn
Field	71.06	61.814	Dawn
Field	71.06	61.662	Dawn
Field	71.06	62.268	Dawn
Field	71.06	62.389	Dawn
Field	71.103	62.696	Dawn
Field	71.103	62.726	Dawn
Field	71.103	62.424	Dawn
Field	71.146	63.696	Dawn
Field	71.146	62.972	Dawn
Field	71.231	62.345	Dawn
Field	71.231	65.087	Dawn
Field	71.317	64.164	Dawn
Field	71.274	63.587	Dawn
Field	71.361	64.318	Dawn
Field	71.404	63.026	Dawn
Field	71.404	63.479	Dawn
Field	71.447	62.485	Dawn
Field	71.404	61.966	Dawn
Field	71.404	60.842	Dawn
Field	71.361	60.137	Dawn
Field	71.404	60.385	Dawn
Field	71.447	60.389	Dawn
Field	71.533	61.066	Dawn
Field	71.661	60.591	Dawn
Field	71.834	60.301	Dawn
Field	72.437	58.791	Dawn
Field	72.783	57.62	Dawn
Field	73.04	56.436	Afternoon
Field	73.213	56.016	Afternoon
Field	73.472	56.688	Afternoon
Field	73.688	56.241	Afternoon
Woods	74.813	46.732	Evening
Woods	79.567	48.797	Evening
Woods	85.622	24.569	Evening
Woods	86.301	47.358	Evening
Woods	85.894	49.829	Evening
Woods	85.487	49.736	Evening
Woods	85.035	51.539	Evening
Woods	85.035	59.375	Evening
Woods	84.945	60.773	Evening
Woods	84.542	62.23	Evening
Woods	83.914	64.181	Evening
Woods	83.109	66.617	Evening
Woods	82.486	66.008	Evening
Woods	81.909	67.564	Evening
Woods	81.023	70.13	Evening
Woods	80.096	71.857	Evening
Woods	79.48	73.275	Evening
Woods	79.041	74.467	Evening
Woods	78.777	74.35	Evening
Woods	78.777	74.938	Evening
Woods	78.996	73.106	Evening
Woods	78.645	78.306	Evening
Woods	77.945	80.732	Evening
Woods	77.247	82.816	Evening
Woods	76.681	84.049	Evening
Woods	76.332	85.132	Evening
Woods	76.246	86.185	Evening
Woods	76.158	86.398	Evening
Woods	76.071	86.777	Evening
Woods	76.114	85.553	Evening
Woods	75.985	85.705	Evening
Woods	75.724	85.728	Evening
Woods	75.508	85.477	Mid Night
Woods	75.029	85.584	Mid Night
Woods	74.511	86.411	Mid Night
Woods	74.338	87.277	Mid Night
Woods	74.077	86.55	Mid Night
Woods	73.861	87.16	Mid Night
Woods	73.818	87.597	Mid Night
Woods	73.645	87.685	Mid Night
Woods	73.429	87.326	Mid Night
Woods	73.126	87.508	Mid Night
Woods	72.869	88.191	Mid Night
Woods	72.696	87.948	Mid Night
Woods	72.567	89.468	Mid Night
Woods	72.437	89.068	Mid Night
Woods	72.136	89.984	Mid Night
Woods	71.877	90.331	Mid Night
Woods	71.748	91.047	Mid Night
Woods	71.577	91.349	Mid Night
Woods	71.533	91.532	Mid Night
Woods	71.533	91.694	Mid Night
Woods	71.447	92.088	Mid Night
Woods	71.533	92.207	Mid Night
Woods	71.577	91.889	Mid Night
Woods	71.361	92.507	Mid Night
Woods	71.103	92.633	Mid Night
Woods	70.887	92.845	Mid Night
Woods	70.716	93.33	Mid Night
Woods	70.459	93.669	Mid Night
Woods	70.372	93.764	Mid Night
Woods	70.201	94.087	Mid Night
Woods	70.243	94.758	Mid Night
Woods	70.416	95.102	Mid Night
Woods	70.716	95.41	Mid Night
Woods	70.803	95.608	Mid Night
Woods	70.887	95.7	Mid Night
Woods	71.017	95.666	Mid Night
Woods	71.19	95.637	Dawn
Woods	71.317	95.284	Dawn
Woods	71.317	95.496	Dawn
Woods	71.404	96.039	Dawn
Woods	71.791	95.138	Dawn
Woods	71.791	94.872	Dawn
Woods	72.437	96.321	Dawn
Woods	72.696	95.374	Dawn
Woods	72.869	94.597	Dawn
Woods	72.826	95.125	Dawn
Woods	72.997	95.337	Dawn
Woods	73.386	94.858	Dawn
Woods	73.731	94.451	Dawn
Woods	74.034	93.821	Dawn
Woods	74.381	93.195	Dawn
Woods	74.813	92.442	Dawn
Woods	75.204	91.188	Dawn
Woods	75.463	90.95	Dawn
Woods	75.767	90.717	Dawn
Woods	76.071	90.374	Dawn
Woods	76.507	89.33	Dawn
Woods	76.986	88.84	Dawn
Woods	77.292	87.519	Dawn
Woods	77.464	87.709	Dawn
Woods	77.727	86.765	Dawn
Woods	78.076	86.278	Dawn
Woods	78.514	85.349	Dawn
Woods	78.822	83.69	Dawn
Woods	79.261	83.573	Dawn
Woods	80.361	79.14	Dawn
Woods	80.713	78.774	Dawn
Woods	81.199	77.986	Dawn
Woods	82.708	73.708	Dawn
Woods	83.242	73.05	Dawn
Woods	83.287	67.79	Dawn
Woods	83.332	69.128	Dawn
Woods	84.094	64.721	Afternoon
Woods	84.094	66.345	Afternoon
Woods	84.004	64.958	Afternoon
Woods	84.362	63.019	Afternoon
Woods	84.9	64.888	Afternoon
Woods	84.9	60.083	Afternoon
Woods	85.487	56.769	Afternoon
Woods	85.712	58.993	Afternoon
Woods	86.346	57.85	Afternoon
Woods	86.164	57.425	Afternoon
Woods	86.211	58.815	Afternoon
Woods	86.346	57.534	Afternoon
Woods	87.62	55.257	Afternoon
Woods	87.573	56.272	Afternoon
Woods	88.167	52.674	Afternoon
Woods	89.362	53.826	Afternoon
Woods	89.269	49.422	Afternoon
Woods	89.224	49.971	Afternoon
Woods	89.085	49.994	Afternoon
Woods	88.579	50.282	Afternoon
Woods	88.259	54.093	Afternoon
Woods	91.17	44.792	Afternoon
Woods	92.856	41.836	Afternoon
Woods	93.612	42.785	Afternoon
Woods	93.801	41.893	Afternoon
Woods	91.87	42.311	Afternoon
Woods	91.636	43.262	Afternoon
Woods	90.471	44.615	Afternoon
Woods	89.362	48.418	Afternoon
Woods	89.316	49.328	Afternoon
Woods	88.718	50.649	Afternoon
Woods	88.488	50.535	Afternoon
Woods	87.894	50.33	Afternoon
Woods	87.346	51.84	Afternoon
Woods	86.891	52.77	Afternoon
Woods	86.482	55.167	Afternoon
Woods	86.211	55.781	Evening
Woods	85.802	54.349	Evening
Woods	85.757	55.84	Evening
Woods	85.577	57.06	Evening
Woods	85.217	57.504	Evening
Woods	84.497	59.642	Evening
Woods	83.824	61.763	Evening
Woods	83.556	61.274	Evening
Woods	83.109	61.638	Evening
Woods	82.441	62.413	Evening
Woods	81.952	64.123	Evening
Woods	81.421	64.839	Evening
Woods	81.066	65.233	Evening
Woods	80.802	65.97	Evening
Woods	80.492	66.639	Evening
Woods	80.096	67.629	Evening
Woods	79.7	67.681	Evening
Woods	79.304	68.275	Evening
Woods	78.865	69.552	Evening
Woods	78.382	70.28	Evening
Woods	77.639	72.814	Evening
Woods	76.507	75.537	Evening
Woods	75.767	77.775	Evening
Woods	75.074	79.449	Evening
Woods	74.683	80.86	Evening
Woods	74.12	81.588	Evening
Woods	73.731	83.066	Evening
Woods	73.558	83.242	Evening
Woods	73.256	83.767	Evening
Woods	72.955	84.82	Evening
Woods	72.997	85.717	Evening
Woods	73.213	85.16	Evening
Woods	72.997	86.051	Evening
Woods	72.912	86.262	Evening
Woods	72.61	87.441	Evening
Woods	72.523	87.953	Evening
Woods	72.739	86.905	Mid Night
Woods	72.869	87.087	Mid Night
Woods	72.869	87.557	Mid Night
Woods	72.783	88.4	Mid Night
Woods	72.61	89.938	Mid Night
Woods	72.394	90.808	Mid Night
Woods	72.05	91.927	Mid Night
Woods	72.007	91.948	Mid Night
Woods	71.791	91.567	Mid Night
Woods	71.533	92.099	Mid Night
Woods	71.231	92.704	Mid Night
Woods	71.19	92.779	Mid Night
Woods	71.146	93.658	Mid Night
Woods	71.317	93.361	Mid Night
Woods	71.447	93.057	Mid Night
Woods	71.62	92.866	Mid Night
Woods	71.661	92.629	Mid Night
Woods	71.404	93.105	Mid Night
Woods	71.317	93.334	Mid Night
Woods	71.274	93.462	Mid Night
Woods	71.404	92.997	Mid Night
Woods	71.361	93.179	Mid Night
Woods	71.274	93.462	Mid Night
Woods	71.06	93.807	Mid Night
Woods	71.06	93.62	Mid Night
Woods	70.974	93.902	Mid Night
Woods	70.887	93.836	Mid Night
Woods	70.63	93.907	Mid Night
Woods	70.459	94.496	Mid Night
Woods	70.286	94.897	Mid Night
Woods	70.201	95.018	Mid Night
Woods	70.029	95.232	Mid Night
Woods	69.942	95.617	Mid Night
Woods	69.771	95.54	Mid Night
Woods	69.643	96.155	Mid Night
Woods	69.685	96.478	Mid Night
Woods	69.814	95.705	Dawn
Woods	69.685	96.425	Dawn
Woods	69.728	96.3	Dawn
Woods	69.728	96.484	Dawn
Woods	69.643	96.735	Dawn
Woods	69.643	96.472	Dawn
Woods	69.471	97.655	Dawn
Woods	69.814	97.391	Dawn
Woods	69.858	97.029	Dawn
Woods	69.942	97.541	Dawn
Woods	70.115	97.592	Dawn
Woods	70.372	97.814	Dawn
Woods	70.63	97.668	Dawn
Woods	70.846	97.121	Dawn
Woods	71.103	97.317	Dawn
Woods	71.317	96.345	Dawn
Woods	71.577	96.911	Dawn
Woods	71.834	96.737	Dawn
Woods	72.264	97.196	Dawn
Woods	72.826	96.297	Dawn
Woods	73.342	93.428	Dawn
Woods	74.034	91.928	Dawn
Woods	74.943	89.564	Dawn
Woods	75.985	86.738	Dawn
Woods	77.16	82.266	Dawn
Woods	77.596	81.805	Dawn
Woods	78.733	81.054	Dawn
Woods	79.48	78.749	Dawn
Woods	80.449	74.914	Dawn
Woods	80.537	73.595	Dawn
Woods	80.935	72.42	Dawn
Woods	82.085	68.732	Dawn
Woods	81.376	69.294	Dawn
Woods	82.13	66.127	Dawn
Woods	83.914	60.932	Dawn
Woods	84.767	60.945	Dawn
Woods	84.362	62.586	Afternoon
Woods	84.137	63.863	Afternoon
Woods	83.959	63.384	Afternoon
Woods	83.556	65.437	Afternoon
Woods	83.779	66.59	Afternoon
Woods	84.004	63.851	Afternoon
Woods	84.542	62.571	Afternoon
Woods	85.172	61.229	Afternoon
Woods	86.029	58.548	Afternoon
Woods	85.849	60.602	Afternoon
Woods	86.074	59.934	Afternoon
Woods	85.352	59.621	Afternoon
Woods	85.532	59.762	Afternoon
Woods	84.9	59.614	Afternoon
Woods	84.182	63.034	Afternoon
Woods	83.377	68.315	Afternoon
Woods	83.736	70.646	Afternoon
Woods	85.082	68.482	Afternoon
Woods	87.483	63.457	Afternoon
Woods	90.194	54.725	Afternoon
Woods	91.636	52.936	Afternoon
Woods	89.776	53.472	Afternoon
Woods	89.638	54.777	Afternoon
Woods	91.17	54.126	Afternoon
Woods	91.216	51.415	Afternoon
Woods	89.593	54.998	Afternoon
Woods	88.671	56.774	Afternoon
Woods	88.534	56	Afternoon
Woods	88.534	53.055	Afternoon
Woods	88.396	53.141	Afternoon
Woods	87.802	53.898	Afternoon
Woods	88.947	47.18	Afternoon
Woods	89.132	46.536	Afternoon
Woods	88.534	46.922	Afternoon
Woods	88.443	47.014	Afternoon
Woods	88.396	49.652	Afternoon
Woods	88.214	45.589	Evening
Woods	87.436	53.004	Evening
Woods	86.617	56.607	Evening
Woods	86.029	56.211	Evening
Woods	85.487	57.59	Evening
Woods	84.99	59.527	Evening
Woods	84.542	56.849	Evening
Woods	84.362	55.57	Evening
Woods	84.004	57.938	Evening
Woods	83.064	56.193	Evening
Woods	82.575	57.757	Evening
Woods	82.353	59.302	Evening
Woods	82.13	59.22	Evening
Woods	81.687	63.546	Evening
Woods	81.244	66.134	Evening
Woods	80.668	67.292	Evening
Woods	80.404	67.055	Evening
Woods	79.173	78.25	Evening
Woods	76.636	83.196	Evening
Woods	75.898	84.965	Evening
Woods	75.463	87.561	Evening
Woods	72.696	94.519	Evening
Woods	70.846	98.015	Evening
Woods	70.329	99.036	Evening
Woods	70.286	99.655	Evening
Woods	70.372	99.98	Evening
Woods	70.201	100	Evening
Woods	70.029	100	Evening
Woods	69.771	100	Evening
Woods	69.685	100	Evening
Woods	69.685	100	Evening
Woods	69.771	100	Evening
Woods	69.901	100	Evening
Woods	70.029	100	Evening
Woods	70.029	100	Evening
Woods	70.029	100	Evening
Woods	70.029	100	Mid Night
Woods	70.029	100	Mid Night
Woods	70.029	100	Mid Night
Woods	70.029	100	Mid Night
Woods	70.029	100	Mid Night
Woods	70.115	100	Mid Night
Woods	70.201	100	Mid Night
Woods	70.201	100	Mid Night
Woods	70.158	100	Mid Night
Woods	70.115	100	Mid Night
Woods	70.029	100	Mid Night
Woods	69.985	100	Mid Night
Woods	69.901	100	Mid Night
Woods	69.858	100	Mid Night
Woods	69.6	100	Mid Night
Woods	69.256	100	Mid Night
Woods	69.042	100	Mid Night
Woods	68.698	100	Mid Night
Woods	68.4	100	Mid Night
Woods	68.227	100	Mid Night
Woods	68.056	100	Mid Night
Woods	68.056	100	Mid Night
Woods	67.885	100	Mid Night
Woods	67.842	100	Mid Night
Woods	67.928	100	Mid Night
Woods	68.4	100	Mid Night
Woods	68.871	100	Mid Night
Woods	69.256	100	Mid Night
Woods	69.6	100	Mid Night
Woods	69.771	100	Mid Night
Woods	69.942	100	Mid Night
Woods	70.158	100	Mid Night
Woods	70.372	100	Mid Night
Woods	70.416	100	Mid Night
Woods	70.459	100	Mid Night
Woods	70.543	100	Mid Night
Woods	70.587	100	Dawn
Woods	70.63	100	Dawn
Woods	70.716	100	Dawn
Woods	70.759	100	Dawn
Woods	70.759	100	Dawn
Woods	70.846	100	Dawn
Woods	70.887	100	Dawn
Woods	70.974	100	Dawn
Woods	71.017	100	Dawn
Woods	71.017	100	Dawn
Woods	71.231	100	Dawn
Woods	71.361	100	Dawn
Woods	71.361	100	Dawn
Woods	71.404	100	Dawn
Woods	71.533	100	Dawn
Woods	71.834	100	Dawn
Woods	71.964	100	Dawn
Woods	72.264	100	Dawn
Woods	72.437	100	Dawn
Woods	72.567	100	Dawn
Woods	72.826	100	Dawn
Woods	72.48	100	Dawn
Woods	72.869	100	Dawn
Woods	73.429	100	Dawn
Woods	74.077	100	Dawn
Woods	74.206	100	Dawn
Woods	74.077	100	Dawn
Woods	74.206	100	Dawn
Woods	74.338	100	Dawn
Woods	74.511	100	Dawn
Woods	75.204	100	Dawn
Woods	74.511	100	Dawn
Woods	74.727	100	Dawn
Woods	74.986	100	Dawn
Woods	76.071	100	Dawn
Woods	76.203	100	Dawn
Woods	77.247	100	Afternoon
Woods	77.117	100	Afternoon
Woods	77.247	100	Afternoon
Woods	77.16	100	Afternoon
Woods	77.684	100	Afternoon
Woods	77.378	100	Afternoon
Woods	78.033	100	Afternoon
Woods	78.996	100	Afternoon
Woods	78.076	99.983	Afternoon
Woods	77.553	100	Afternoon
Woods	77.203	100	Afternoon
Woods	77.421	100	Afternoon
Woods	78.865	100	Afternoon
Woods	79.567	98.448	Afternoon
Woods	79.128	99.21	Afternoon
Woods	78.427	98.814	Afternoon
Woods	78.076	99.612	Afternoon
Woods	78.165	99.784	Afternoon
Woods	81.819	100	Afternoon
Woods	84.452	100	Afternoon
Woods	83.556	97.276	Afternoon
Woods	84.497	99.787	Afternoon
Woods	86.074	97.609	Afternoon
Woods	87.573	95.796	Afternoon
Woods	87.894	96.885	Afternoon
Woods	87.073	93.155	Afternoon
Woods	85.667	92.381	Afternoon
Woods	84.722	95.452	Afternoon
Woods	84.182	94.664	Afternoon
Woods	84.227	95.273	Afternoon
Woods	84.407	95.107	Afternoon
Woods	84.272	93.548	Afternoon
Woods	83.287	95.197	Afternoon
Woods	82.308	95.441	Afternoon
Woods	82.042	97.032	Afternoon
Woods	82.708	93.966	Afternoon
Woods	81.154	95.116	Evening
Woods	77.815	96.775	Evening
Woods	75.074	100	Evening
Woods	74.034	100	Evening
Woods	73.472	100	Evening
Woods	73.126	100	Evening
Woods	73.472	100	Evening
Woods	73.774	100	Evening
Woods	74.206	100	Evening
Woods	74.597	100	Evening
Woods	74.597	100	Evening
Woods	74.856	100	Evening
Woods	75.029	100	Evening
Woods	74.597	100	Evening
Woods	74.77	100	Evening
Woods	74.683	100	Evening
Woods	74.64	100	Evening
Woods	74.511	100	Evening
Woods	74.338	100	Evening
Woods	74.034	100	Evening
Woods	73.558	100	Evening
Woods	73.126	100	Evening
Woods	72.997	100	Evening
Woods	72.61	100	Evening
Woods	72.351	100	Evening
Woods	72.351	100	Evening
Woods	72.221	100	Evening
Woods	72.351	100	Evening
Woods	72.264	100	Evening
Woods	71.92	100	Evening
Woods	72.007	100	Evening
Woods	72.007	100	Evening
Woods	71.834	100	Evening
Woods	71.791	100	Evening
Woods	71.661	100	Evening
Woods	71.361	100	Evening
Woods	71.274	100	Mid Night
Woods	71.103	100	Mid Night
Woods	71.231	100	Mid Night
Woods	71.274	100	Mid Night
Woods	71.274	100	Mid Night
Woods	71.274	100	Mid Night
Woods	71.533	100	Mid Night
Woods	71.661	100	Mid Night
Woods	71.661	100	Mid Night
Woods	71.49	100	Mid Night
Woods	71.404	100	Mid Night
Woods	71.146	100	Mid Night
Woods	70.716	100	Mid Night
Woods	70.243	100	Mid Night
Woods	70.201	100	Mid Night
Woods	70.115	100	Mid Night
Woods	69.814	100	Mid Night
Woods	69.6	100	Mid Night
Woods	69.471	100	Mid Night
Woods	69.514	100	Mid Night
Woods	69.6	100	Mid Night
Woods	69.6	100	Mid Night
Woods	69.471	100	Mid Night
Woods	69.213	100	Mid Night
Woods	68.871	100	Mid Night
Woods	68.698	100	Mid Night
Woods	68.443	100	Mid Night
Woods	68.356	100	Mid Night
Woods	68.313	100	Mid Night
Woods	68.013	100	Mid Night
Woods	67.928	100	Mid Night
Woods	67.714	100	Mid Night
Woods	67.627	100	Mid Night
Woods	67.456	100	Mid Night
Woods	67.456	100	Mid Night
Woods	67.372	100	Mid Night
Woods	67.199	100	Dawn
Woods	67.242	100	Dawn
Woods	67.199	100	Dawn
Woods	67.199	100	Dawn
Woods	67.158	100	Dawn
Woods	67.114	100	Dawn
Woods	67.114	100	Dawn
Woods	67.199	100	Dawn
Woods	67.456	100	Dawn
Woods	67.757	100	Dawn
Woods	68.142	100	Dawn
Woods	68.785	100	Dawn
Woods	69.514	100	Dawn
Woods	70.029	100	Dawn
Woods	70.887	100	Dawn
Woods	71.49	100	Dawn
Woods	72.007	100	Dawn
Woods	72.307	100	Dawn
Woods	72.523	100	Dawn
Woods	72.783	100	Dawn
Woods	73.299	100	Dawn
Woods	73.774	100	Dawn
Woods	74.206	100	Dawn
Woods	74.381	100	Dawn
Woods	74.77	100	Dawn
Woods	75.376	100	Dawn
Woods	75.463	100	Dawn
Woods	75.985	100	Dawn
Woods	76.246	100	Dawn
Woods	76.55	100	Dawn
Woods	76.942	100	Dawn
Woods	78.165	100	Dawn
Woods	78.559	100	Dawn
Woods	79.48	100	Dawn
Woods	80.537	100	Dawn
Woods	81.421	99.895	Dawn
Woods	82.263	98.332	Afternoon
Woods	82.175	98.507	Afternoon
Woods	81.509	100	Afternoon
Woods	81.199	100	Afternoon
Woods	81.997	98.83	Afternoon
Woods	83.021	98.791	Afternoon
Woods	83.736	97.735	Afternoon
Woods	84.094	97.895	Afternoon
Woods	84.677	96.348	Afternoon
Woods	85.127	97.011	Afternoon
Woods	85.622	96.563	Afternoon
Woods	86.844	94.647	Afternoon
Woods	86.211	93.592	Afternoon
Woods	86.981	95.108	Afternoon
Woods	87.346	92.718	Afternoon
Woods	85.894	89.163	Afternoon
Woods	78.514	98.774	Afternoon
Woods	78.559	100	Afternoon
Woods	77.117	99.628	Afternoon
Woods	79.392	100	Afternoon
Woods	81.066	100	Afternoon
Woods	81.642	100	Afternoon
Woods	80.361	99.898	Afternoon
Woods	83.021	100	Afternoon
Woods	85.307	98.828	Afternoon
Woods	85.712	97.992	Afternoon
Woods	83.377	99.22	Afternoon
Woods	83.154	100	Afternoon
Woods	84.452	99.27	Afternoon
Woods	84.362	98.339	Afternoon
Woods	82.841	96.115	Afternoon
Woods	71.533	96.376	Afternoon
Woods	68.27	100	Afternoon
Woods	67.928	100	Afternoon
Woods	67.971	100	Afternoon
Woods	68.013	100	Afternoon
Woods	68.443	100	Evening
Woods	68.999	100	Evening
Woods	69.085	100	Evening
Woods	69.256	100	Evening
Woods	69.6	100	Evening
Woods	69.942	100	Evening
Woods	70.372	100	Evening
Woods	70.974	100	Evening
Woods	70.974	100	Evening
Woods	71.017	100	Evening
Woods	71.49	100	Evening
Woods	71.577	100	Evening
Woods	71.62	100	Evening
Woods	71.661	100	Evening
Woods	71.577	100	Evening
Woods	71.533	100	Evening
Woods	71.577	100	Evening
Woods	71.447	100	Evening
Woods	71.49	100	Evening
Woods	71.317	100	Evening
Woods	71.361	100	Evening
Woods	71.404	100	Evening
Woods	71.49	100	Evening
Woods	71.877	100	Evening
Woods	71.62	100	Evening
Woods	70.974	100	Evening
Woods	70.459	100	Evening
Woods	70.372	100	Evening
Woods	70.372	100	Evening
Woods	70.587	100	Evening
Woods	70.716	100	Evening
Woods	70.716	100	Evening
Woods	70.803	100	Evening
Woods	70.587	100	Evening
Woods	70.201	100	Evening
Woods	69.858	100	Evening
Woods	69.685	100	Mid Night
Woods	69.728	100	Mid Night
Woods	69.771	100	Mid Night
Woods	69.901	100	Mid Night
Woods	69.858	100	Mid Night
Woods	69.771	100	Mid Night
Woods	69.427	100	Mid Night
Woods	69.471	100	Mid Night
Woods	69.427	100	Mid Night
Woods	69.085	100	Mid Night
Woods	68.999	100	Mid Night
Woods	68.999	100	Mid Night
Woods	69.085	100	Mid Night
Woods	69.3	100	Mid Night
Woods	69.343	100	Mid Night
Woods	69.343	100	Mid Night
Woods	69.256	100	Mid Night
Woods	69.256	100	Mid Night
Woods	69.213	100	Mid Night
Woods	69.129	100	Mid Night
Woods	69.042	100	Mid Night
Woods	69.17	100	Mid Night
Woods	69.17	100	Mid Night
Woods	69.213	100	Mid Night
Woods	69.085	100	Mid Night
Woods	68.999	100	Mid Night
Woods	68.999	100	Mid Night
Woods	69.042	100	Mid Night
Woods	69.085	100	Mid Night
Woods	69.085	100	Mid Night
Woods	68.999	100	Mid Night
Woods	69.042	100	Mid Night
Woods	68.999	100	Mid Night
Woods	68.871	100	Mid Night
Woods	68.785	100	Mid Night
Woods	68.527	100	Mid Night
Woods	68.4	100	Dawn
Woods	68.313	100	Dawn
Woods	68.227	100	Dawn
Woods	68.227	100	Dawn
Woods	68.227	100	Dawn
Woods	68.056	100	Dawn
Woods	68.013	100	Dawn
Woods	67.971	100	Dawn
Woods	68.142	100	Dawn
Woods	68.313	100	Dawn
Woods	68.527	100	Dawn
Woods	68.999	100	Dawn
Woods	69.557	100	Dawn
Woods	70.243	100	Dawn
Woods	70.803	100	Dawn
Woods	71.49	100	Dawn
Woods	72.007	100	Dawn
Woods	72.351	100	Dawn
Woods	72.696	100	Dawn
Woods	72.826	100	Dawn
Woods	73.04	100	Dawn
Woods	73.515	100	Dawn
Woods	74.163	100	Dawn
Woods	74.813	100	Dawn
Woods	75.463	100	Dawn
Woods	75.985	100	Dawn
Woods	76.768	100	Dawn
Woods	77.378	100	Dawn
Woods	78.251	100	Dawn
Woods	78.777	99.928	Dawn
Woods	79.128	100	Dawn
Woods	79.831	100	Dawn
Woods	80.492	99.171	Dawn
Woods	81.687	100	Dawn
Woods	83.824	97.396	Dawn
Woods	84.632	98.541	Dawn
Woods	85.352	94.936	Afternoon
Woods	84.99	94.639	Afternoon
Woods	85.307	93.911	Afternoon
Woods	84.722	92.697	Afternoon
Woods	84.945	92.505	Afternoon
Woods	84.857	92.355	Afternoon
Woods	85.262	92.826	Afternoon
Woods	85.622	92.708	Afternoon
Woods	86.391	93.34	Afternoon
Woods	86.799	90.828	Afternoon
Woods	86.981	91.637	Afternoon
Woods	87.71	91.258	Afternoon
Woods	87.802	92.278	Afternoon
Woods	87.391	91.915	Afternoon
Woods	87.62	90.205	Afternoon
Woods	87.573	90.34	Afternoon
Woods	88.259	90.965	Afternoon
Woods	88.396	92.246	Afternoon
Woods	88.626	91.042	Afternoon
Woods	89.546	91.417	Afternoon
Woods	90.286	89.733	Afternoon
Woods	89.316	89.862	Afternoon
Woods	88.626	88.383	Afternoon
Woods	87.757	88.414	Afternoon
Woods	87.346	84.302	Afternoon
Woods	87.163	83.588	Afternoon
Woods	86.891	79.687	Afternoon
Woods	86.617	77.126	Afternoon
Woods	87.028	61.299	Afternoon
Woods	87.665	59.032	Afternoon
Woods	87.573	62.315	Afternoon
Woods	88.351	55.092	Afternoon
Woods	88.902	54.367	Afternoon
Woods	88.259	61.876	Afternoon
Woods	87.894	54.193	Afternoon
Woods	88.579	51.899	Afternoon
Woods	87.894	59.461	Evening
Woods	88.075	52.988	Evening
Woods	87.255	57.356	Evening
Woods	87.073	61.053	Evening
Woods	86.799	61.685	Evening
Woods	86.256	61.886	Evening
Woods	85.802	62.716	Evening
Woods	85.397	64.996	Evening
Woods	85.082	66.47	Evening
Woods	84.497	70.663	Evening
Woods	83.869	74.396	Evening
Woods	83.332	77.172	Evening
Woods	82.976	78.975	Evening
Woods	82.665	81.318	Evening
Woods	82.263	83.883	Evening
Woods	81.597	82.486	Evening
Woods	80.537	83.216	Evening
Woods	79.435	86.365	Evening
Woods	78.777	88.101	Evening
Woods	78.121	89.654	Evening
Woods	77.596	90.523	Evening
Woods	77.072	91.139	Evening
Woods	76.681	92.181	Evening
Woods	76.768	92.438	Evening
Woods	76.854	92.641	Evening
Woods	76.986	92.631	Evening
Woods	76.768	92.71	Evening
Woods	76.507	92.402	Evening
Woods	76.332	92.596	Evening
Woods	76.158	92.899	Evening
Woods	75.942	93.411	Evening
Woods	75.637	92.691	Evening
Woods	75.16	92.136	Evening
Woods	74.597	92.358	Evening
Woods	74.206	93.657	Evening
Woods	73.861	93.824	Evening
Woods	73.602	94.486	Mid Night
Woods	73.04	94.621	Mid Night
Woods	72.869	95.479	Mid Night
Woods	72.48	95.876	Mid Night
Woods	72.264	96.217	Mid Night
Woods	72.136	96.754	Mid Night
Woods	72.093	96.218	Mid Night
Woods	71.834	96.525	Mid Night
Woods	71.577	97.544	Mid Night
Woods	71.404	97.308	Mid Night
Woods	71.533	97.643	Mid Night
Woods	71.317	98.084	Mid Night
Woods	71.19	97.54	Mid Night
Woods	71.017	97.935	Mid Night
Woods	70.846	98.355	Mid Night
Woods	70.716	98.467	Mid Night
Woods	70.716	98.99	Mid Night
Woods	70.543	98.599	Mid Night
Woods	70.372	98.023	Mid Night
Woods	70.201	99.33	Mid Night
Woods	69.985	99.35	Mid Night
Woods	70.029	99.668	Mid Night
Woods	69.6	99.032	Mid Night
Woods	69.427	98.954	Mid Night
Woods	69.343	99.668	Mid Night
Woods	69.256	99.655	Mid Night
Woods	69.042	99.623	Mid Night
Woods	68.913	99.344	Mid Night
Woods	68.785	99.429	Mid Night
Woods	68.785	99.481	Mid Night
Woods	68.657	100	Mid Night
Woods	68.698	99.571	Mid Night
Woods	68.657	99.669	Mid Night
Woods	68.614	100	Mid Night
Woods	68.698	100	Mid Night
Woods	68.742	99.837	Mid Night
Woods	68.527	99.494	Dawn
Woods	68.4	99.888	Dawn
Woods	68.356	99.572	Dawn
Woods	68.185	99.908	Dawn
Woods	68.099	100	Dawn
Woods	67.928	99.92	Dawn
Woods	67.885	100	Dawn
Woods	67.885	100	Dawn
Woods	68.142	100	Dawn
Woods	68.4	100	Dawn
Woods	68.785	100	Dawn
Woods	69.343	100	Dawn
Woods	69.942	100	Dawn
Woods	70.803	100	Dawn
Woods	71.748	100	Dawn
Woods	72.653	100	Dawn
Woods	73.774	98.684	Dawn
Woods	74.727	97.21	Dawn
Woods	75.637	94.638	Dawn
Woods	76.636	93.019	Dawn
Woods	77.378	92.057	Dawn
Woods	78.076	89.288	Dawn
Woods	78.645	88.251	Dawn
Woods	79.392	87.482	Dawn
Woods	80.272	87.819	Dawn
Woods	80.89	82.085	Dawn
Woods	81.687	80.538	Dawn
Woods	82.263	80.895	Dawn
Woods	82.841	81.194	Dawn
Woods	83.869	77.849	Dawn
Woods	84.452	72.939	Dawn
Woods	85.487	73.227	Dawn
Woods	86.391	70.281	Dawn
Woods	87.346	65.671	Dawn
Woods	88.947	66.654	Dawn
Woods	90.1	60.941	Dawn
Woods	90.379	62.158	Afternoon
Woods	89.362	63.348	Afternoon
Woods	89.177	60.923	Afternoon
Woods	88.763	65.928	Afternoon
Woods	89.132	61.139	Afternoon
Woods	89.224	63.864	Afternoon
Woods	89.546	58.338	Afternoon
Woods	89.915	57.734	Afternoon
Woods	89.823	57.059	Afternoon
Woods	89.776	58.388	Afternoon
Woods	90.75	59.515	Afternoon
Woods	91.029	55.944	Afternoon
Woods	91.123	53.543	Afternoon
Woods	91.963	52.378	Afternoon
Woods	92.338	53.894	Afternoon
Woods	92.667	47.86	Afternoon
Woods	92.62	46.474	Afternoon
Woods	92.903	46.294	Afternoon
Woods	94.753	47.211	Afternoon
Woods	95.76	42.213	Afternoon
Woods	93.186	52.372	Afternoon
Woods	94.658	44.285	Afternoon
Woods	94.849	48.866	Afternoon
Woods	94.658	45.383	Afternoon
Woods	95.904	43.228	Afternoon
Woods	95.374	44.731	Afternoon
Woods	94.134	41.276	Afternoon
Woods	93.47	45.67	Afternoon
Woods	93.186	42.725	Afternoon
Woods	92.809	45.395	Afternoon
Woods	92.197	47.466	Afternoon
Woods	92.057	44.219	Afternoon
Woods	92.151	46.442	Afternoon
Woods	91.776	47.996	Afternoon
Woods	91.402	55.429	Afternoon
Woods	90.1	48.437	Afternoon
Woods	89.132	50.03	Evening
Woods	89.132	50.873	Evening
Woods	88.81	56.499	Evening
Woods	88.443	55.769	Evening
Woods	87.802	55.495	Evening
Woods	87.3	60.509	Evening
Woods	87.073	60.584	Evening
Woods	86.709	60.364	Evening
Woods	86.256	61.2	Evening
Woods	85.757	65.89	Evening
Woods	85.082	71.084	Evening
Woods	83.869	74.782	Evening
Woods	82.841	75.794	Evening
Woods	81.952	79.643	Evening
Woods	81.244	80.111	Evening
Woods	80.713	82.923	Evening
Woods	80.184	84.794	Evening
Woods	79.612	85.74	Evening
Woods	79.041	86.315	Evening
Woods	78.733	86.361	Evening
Woods	78.559	86.843	Evening
Woods	78.076	87.983	Evening
Woods	77.335	89.218	Evening
[truncated: 1,351 more rows]
