# Supplementary material for: Diel periodicity of Drosophila suzukii (Diptera: Drosophilidae) under field conditions
Source: PLoS One. 2017 Feb 10;12(2):e0171718. doi: 10.1371/journal.pone.0171718 (PMC5302832; doi:10.1371/journal.pone.0171718)
Supplement: S4 Table — (XLSX) [file pone.0171718.s004.xlsx]

## Sheet: S4 Table
Location	Time of Day	Temp	Humidity
Border	Evening	86.799	50.832
Border	Evening	87.802	45.364
Border	Evening	89.546	51.163
Border	Evening	88.259	47.296
Border	Evening	87.3	51.997
Border	Evening	86.301	52.019
Border	Evening	85.397	56.793
Border	Evening	84.272	55.309
Border	Evening	83.332	55.677
Border	Evening	83.556	54.142
Border	Evening	83.199	56.109
Border	Evening	82.263	58.42
Border	Evening	80.89	59.177
Border	Evening	79.392	62.262
Border	Evening	77.945	65.152
Border	Evening	76.636	68.041
Border	Evening	75.29	69.459
Border	Evening	73.818	71.203
Border	Evening	72.696	73.284
Border	Evening	72.093	75.108
Border	Evening	71.661	75.869
Border	Evening	71.317	76.723
Border	Evening	71.103	77.158
Border	Evening	71.017	78.207
Border	Midnight	70.759	79.202
Border	Midnight	70.716	79.85
Border	Midnight	70.716	80.953
Border	Midnight	70.716	84.261
Border	Midnight	71.103	82.744
Border	Midnight	71.06	83.019
Border	Midnight	70.543	83.347
Border	Midnight	70.158	84.414
Border	Midnight	70.286	83.148
Border	Midnight	69.557	82.695
Border	Midnight	69.213	83.071
Border	Midnight	68.614	83.109
Border	Midnight	67.885	83.907
Border	Midnight	67.456	84.739
Border	Midnight	66.643	85.708
Border	Midnight	66.258	86.426
Border	Midnight	65.788	86.829
Border	Midnight	65.658	88.143
Border	Midnight	65.145	87.506
Border	Midnight	64.375	88.055
Border	Midnight	63.775	88.676
Border	Midnight	63.561	89.453
Border	Midnight	63.048	89.732
Border	Midnight	62.791	89.884
Border	Midnight	62.062	90.345
Border	Dawn	61.72	90.883
Border	Dawn	61.29	91.062
Border	Dawn	60.517	91.008
Border	Dawn	60.089	91.477
Border	Dawn	59.659	91.47
Border	Dawn	59.445	92.149
Border	Dawn	59.315	92.734
Border	Dawn	59.659	93.201
Border	Dawn	59.272	92.989
Border	Dawn	59.056	93.167
Border	Dawn	59.401	93.477
Border	Dawn	60.861	94.155
Border	Dawn	62.533	93.819
Border	Dawn	63.819	91.092
Border	Dawn	64.974	88.998
Border	Dawn	66.344	84.763
Border	Dawn	68.828	77.013
Border	Dawn	70.201	73.684
Border	Dawn	71.103	68.916
Border	Dawn	72.307	67.493
Border	Dawn	73.645	65.558
Border	Dawn	75.42	61.261
Border	Dawn	77.639	60.505
Border	Dawn	78.996	56.208
Border	Afternoon	79.347	52.198
Border	Afternoon	78.733	51.325
Border	Afternoon	79.524	52.719
Border	Afternoon	80.978	54.162
Border	Afternoon	82.042	49.938
Border	Afternoon	83.109	45.741
Border	Afternoon	84.094	45.415
Border	Afternoon	85.712	46.274
Border	Afternoon	86.346	42.965
Border	Afternoon	84.317	45.691
Border	Afternoon	85.397	46.155
Border	Afternoon	86.981	46.196
Border	Afternoon	88.443	40.203
Border	Afternoon	90.518	37.601
Border	Afternoon	89.362	38.009
Border	Afternoon	89.269	37.533
Border	Afternoon	89.593	37.685
Border	Afternoon	92.997	34.61
Border	Afternoon	93.754	32.866
Border	Afternoon	93.848	33.42
Border	Afternoon	89.638	35.796
Border	Afternoon	84.587	41.005
Border	Afternoon	82.486	40.581
Border	Afternoon	81.554	42.337
Border	Evening	80.757	45.552
Border	Evening	81.376	43.244
Border	Evening	81.066	42.569
Border	Evening	79.92	44.782
Border	Evening	79.041	49.08
Border	Evening	78.471	49.2
Border	Evening	77.902	48.134
Border	Evening	77.859	57.083
Border	Evening	78.996	64.734
Border	Evening	78.033	65.948
Border	Evening	77.596	66.511
Border	Evening	76.942	67.14
Border	Evening	75.853	70.022
Border	Evening	74.511	71.157
Border	Evening	73.299	72.91
Border	Evening	72.093	74.005
Border	Evening	70.716	78.001
Border	Evening	69.814	79.46
Border	Evening	69.085	79.516
Border	Evening	68.313	81.255
Border	Evening	67.714	82.385
Border	Evening	66.985	83.795
Border	Evening	66.472	83.731
Border	Evening	66.043	84.505
Border	Midnight	65.23	85.308
Border	Midnight	64.845	85.177
Border	Midnight	63.99	85.286
Border	Midnight	62.791	84.915
Border	Midnight	61.804	85.714
Border	Midnight	61.119	86.572
Border	Midnight	60.561	87.2
Border	Midnight	60.132	87.707
Border	Midnight	59.745	88.245
Border	Midnight	59.445	88.738
Border	Midnight	59.572	89.5
Border	Midnight	59.745	89.71
Border	Midnight	59.272	89.327
Border	Midnight	58.541	89.36
Border	Midnight	58.023	89.634
Border	Midnight	57.549	89.965
Border	Midnight	57.204	90.287
Border	Midnight	56.815	90.444
Border	Midnight	56.512	90.927
Border	Midnight	56.165	91.088
Border	Midnight	55.819	91.249
Border	Midnight	55.515	91.415
Border	Midnight	55.168	91.523
Border	Midnight	54.777	91.702
Border	Dawn	54.561	92.087
Border	Dawn	54.387	92.14
Border	Dawn	54.037	92.272
Border	Dawn	53.82	92.474
Border	Dawn	53.515	92.379
Border	Dawn	53.209	92.594
Border	Dawn	52.947	92.685
Border	Dawn	52.817	93.156
Border	Dawn	52.772	93.355
Border	Dawn	53.298	93.739
Border	Dawn	54.777	94.518
Border	Dawn	57.765	95.956
Border	Dawn	60.517	96.181
Border	Dawn	62.233	95.5
Border	Dawn	64.117	94.675
Border	Dawn	66.643	90.461
Border	Dawn	68.999	84.934
Border	Dawn	72.178	78.169
Border	Dawn	73.602	75.304
Border	Dawn	75.551	70.169
Border	Dawn	77.509	65.686
Border	Dawn	78.69	65.404
Border	Dawn	80.89	57.272
Border	Dawn	80.227	59.462
Border	Afternoon	79.48	60.945
Border	Afternoon	83.109	60.893
Border	Afternoon	82.218	55.43
Border	Afternoon	82.886	56.903
Border	Afternoon	82.175	54.826
Border	Afternoon	87.483	51.656
Border	Afternoon	89.132	47.094
Border	Afternoon	90.194	46.64
Border	Afternoon	86.617	53.102
Border	Afternoon	89.04	44.555
Border	Afternoon	85.035	47.369
Border	Afternoon	88.443	48.68
Border	Afternoon	85.984	49.383
Border	Afternoon	86.754	49.729
Border	Afternoon	87.573	54.264
Border	Afternoon	89.593	48.76
Border	Afternoon	89.362	46.158
Border	Afternoon	92.433	44.608
Border	Afternoon	87.985	49.103
Border	Afternoon	92.574	45.148
Border	Afternoon	88.671	47.455
Border	Afternoon	84.497	52.428
Border	Afternoon	84.004	54.717
Border	Afternoon	81.909	58.733
Border	Evening	81.154	59.977
Border	Evening	80.668	59.904
Border	Evening	81.244	60.698
Border	Evening	79.7	60.47
Border	Evening	79.788	62.205
Border	Evening	80.227	62.89
Border	Evening	78.559	66.059
Border	Evening	78.733	66.318
Border	Evening	77.117	69.256
Border	Evening	76.768	69.966
Border	Evening	76.289	70.66
Border	Evening	76.028	72.437
Border	Evening	74.986	73.735
Border	Evening	74.727	74.496
Border	Evening	73.645	77.217
Border	Evening	72.826	79.016
Border	Evening	72.307	80.123
Border	Evening	71.62	81.146
Border	Evening	70.974	82.616
Border	Evening	70.502	83.789
Border	Evening	70.416	84.78
Border	Evening	70.158	85.025
Border	Evening	69.985	86.22
Border	Evening	70.243	85.755
Border	Midnight	69.814	86.776
Border	Midnight	69.17	87.488
Border	Midnight	68.871	88.623
Border	Midnight	68.871	88.868
Border	Midnight	68.4	88.37
Border	Midnight	67.928	89.014
Border	Midnight	68.142	90.234
Border	Midnight	67.757	89.911
Border	Midnight	67.627	90.73
Border	Midnight	67.798	92.122
Border	Midnight	67.242	91.188
Border	Midnight	66.814	91.477
Border	Midnight	66.429	91.665
Border	Midnight	66.043	93.023
Border	Midnight	65.872	92.255
Border	Midnight	64.931	91.245
Border	Midnight	64.161	91.512
Border	Midnight	63.775	91.883
Border	Midnight	63.39	92.465
Border	Midnight	62.661	91.782
Border	Midnight	62.191	91.875
Border	Midnight	62.062	92.491
Border	Midnight	61.677	92.252
Border	Midnight	61.075	92.22
Border	Dawn	60.561	92.438
Border	Dawn	60.089	92.686
Border	Dawn	59.702	92.657
Border	Dawn	59.272	92.78
Border	Dawn	58.842	92.876
Border	Dawn	58.626	93.21
Border	Dawn	58.498	93.426
Border	Dawn	58.325	93.532
Border	Dawn	58.195	93.539
Border	Dawn	58.541	94.03
Border	Dawn	59.616	94.678
Border	Dawn	62.148	96.214
Border	Dawn	64.717	96.382
Border	Dawn	66.772	96.264
Border	Dawn	68.527	95.255
Border	Dawn	70.93	92.743
Border	Dawn	72.997	88.785
Border	Dawn	76.158	80.949
Border	Dawn	77.421	79.09
Border	Dawn	78.996	71.861
Border	Dawn	79.92	68.787
Border	Dawn	81.952	66.688
Border	Dawn	83.556	61.118
Border	Dawn	85.397	58.872
Border	Afternoon	83.467	59.053
Border	Afternoon	82.441	61.764
Border	Afternoon	83.332	57.065
Border	Afternoon	86.074	54.179
Border	Afternoon	88.122	50.767
Border	Afternoon	88.488	46.624
Border	Afternoon	89.04	47.48
Border	Afternoon	90.055	49.054
Border	Afternoon	87.985	48.061
Border	Afternoon	89.224	45.425
Border	Afternoon	89.454	48.098
Border	Afternoon	93.897	42.1
Border	Afternoon	94.323	39.435
Border	Afternoon	90.333	44.54
Border	Afternoon	90.982	40.586
Border	Afternoon	93.092	38.048
Border	Afternoon	92.01	40.848
Border	Afternoon	87.391	45.666
Border	Afternoon	91.963	43.715
Border	Afternoon	89.316	45.859
Border	Afternoon	85.757	47.582
Border	Afternoon	83.959	51.331
Border	Afternoon	84.452	54.53
Border	Afternoon	82.753	55.441
Border	Evening	83.511	53.024
Border	Evening	81.687	55.008
Border	Evening	81.466	56.472
Border	Evening	81.997	56.358
Border	Evening	81.288	55.229
Border	Evening	80.492	55.26
Border	Evening	79.92	54.332
Border	Evening	79.173	59.774
Border	Evening	78.602	59.043
Border	Evening	78.165	64.016
Border	Evening	77.902	65.542
Border	Evening	77.029	68.05
Border	Evening	76.507	68.687
Border	Evening	75.81	70.255
Border	Evening	74.813	72.308
Border	Evening	73.818	75.589
Border	Evening	72.912	76.442
Border	Evening	72.05	78.154
Border	Evening	71.447	80.843
Border	Evening	71.361	81.877
Border	Evening	70.63	82.518
Border	Evening	70.416	84.613
Border	Evening	69.942	86.352
Border	Evening	69.6	86.886
Border	Midnight	69.901	88.677
Border	Midnight	69.901	89.331
Border	Midnight	69.427	89.377
Border	Midnight	68.913	89.58
Border	Midnight	68.356	89.451
Border	Midnight	68.013	89.973
Border	Midnight	67.627	90.164
Border	Midnight	67.285	90.629
Border	Midnight	67.114	90.902
Border	Midnight	67.071	92.074
Border	Midnight	66.558	91.255
Border	Midnight	65.916	90.952
Border	Midnight	65.788	91.283
Border	Midnight	66.087	92.205
Border	Midnight	65.316	91.138
Border	Midnight	65.102	91.535
Border	Midnight	64.546	91.432
Border	Midnight	64.161	91.618
Border	Midnight	63.862	91.577
Border	Midnight	63.862	92.134
Border	Midnight	63.689	92.825
Border	Midnight	63.648	92.396
Border	Midnight	63.732	92.699
Border	Midnight	63.347	93.199
Border	Dawn	63.304	92.955
Border	Dawn	63.048	92.945
Border	Dawn	62.875	93.158
Border	Dawn	62.62	93.148
Border	Dawn	62.447	93.282
Border	Dawn	62.319	93.421
Border	Dawn	62.148	93.502
Border	Dawn	62.062	93.621
Border	Dawn	62.233	94.143
Border	Dawn	62.661	94.257
Border	Dawn	63.862	94.743
Border	Dawn	65.745	95.565
Border	Dawn	68.313	96.489
Border	Dawn	70.158	96.177
Border	Dawn	72.178	96.071
Border	Dawn	74.554	94.835
Border	Dawn	77.335	89.384
Border	Dawn	79.392	84.752
Border	Dawn	80.713	82.98
Border	Dawn	81.909	79.231
Border	Dawn	82.62	78.672
Border	Dawn	81.199	77.197
Border	Dawn	79.876	80.384
Border	Dawn	79.392	87.09
Border	Afternoon	82.085	82.544
Border	Afternoon	86.936	70.941
Border	Afternoon	85.802	72.991
Border	Afternoon	90.239	61.801
Border	Afternoon	90.891	61.513
Border	Afternoon	89.177	60.232
Border	Afternoon	91.216	63.328
Border	Afternoon	94.467	55.639
Border	Afternoon	91.823	55.975
Border	Afternoon	89.593	57.834
Border	Afternoon	94.658	55.557
Border	Afternoon	91.963	58.698
Border	Afternoon	92.997	59.674
Border	Afternoon	86.617	63.441
Border	Afternoon	83.467	69.473
Border	Afternoon	82.708	73.262
Border	Afternoon	84.407	74.008
Border	Afternoon	89.177	63.953
Border	Afternoon	87.483	69.237
Border	Afternoon	87.028	65.949
Border	Afternoon	85.172	69.311
Border	Afternoon	86.437	66.446
Border	Afternoon	87.346	64.869
Border	Afternoon	87.21	64.052
Border	Evening	86.346	66.989
Border	Evening	85.127	66.596
Border	Evening	83.691	68.224
Border	Evening	83.422	69.831
Border	Evening	83.511	70.262
Border	Evening	82.841	70.224
Border	Evening	81.73	73.366
Border	Evening	81.288	71.742
Border	Evening	80.757	72.669
Border	Evening	80.139	74.379
Border	Evening	79.7	74.361
Border	Evening	79.435	75.244
Border	Evening	79.041	75.846
Border	Evening	78.339	77.342
Border	Evening	77.335	79.051
Border	Evening	76.55	80.681
Border	Evening	75.898	82.454
Border	Evening	75.376	83.719
Border	Evening	74.986	85.103
Border	Evening	74.943	85.629
Border	Evening	74.683	86.766
Border	Evening	74.25	88.317
Border	Evening	73.818	89.717
Border	Evening	73.429	89.966
Border	Midnight	73.04	90.95
Border	Midnight	72.955	92.403
Border	Midnight	72.955	92.024
Border	Midnight	72.869	93.255
Border	Midnight	72.739	92.427
Border	Midnight	72.567	92.647
Border	Midnight	72.48	93.201
Border	Midnight	72.178	93.051
Border	Midnight	71.661	93.355
Border	Midnight	71.404	94.176
Border	Midnight	71.19	94.573
Border	Midnight	71.06	94.768
Border	Midnight	71.103	94.987
Border	Midnight	71.103	95.04
Border	Midnight	70.759	94.832
Border	Midnight	70.201	94.539
Border	Midnight	69.514	94.309
Border	Midnight	68.999	94.316
Border	Midnight	68.313	94.006
Border	Midnight	67.885	94.264
Border	Midnight	67.798	94.517
Border	Midnight	68.099	95.035
Border	Midnight	68.013	94.944
Border	Midnight	67.543	94.586
Border	Dawn	66.985	94.559
Border	Dawn	66.772	94.977
Border	Dawn	67.242	95.65
Border	Dawn	67.199	95.381
Border	Dawn	66.985	95.324
Border	Dawn	66.772	95.372
Border	Dawn	66.729	95.418
Border	Dawn	66.772	95.608
Border	Dawn	67.285	96.024
Border	Dawn	67.798	96.256
Border	Dawn	68.913	96.576
Border	Dawn	70.201	96.79
Border	Dawn	71.317	96.821
Border	Dawn	72.869	96.622
Border	Dawn	73.99	96.306
Border	Dawn	75.637	95.203
Border	Dawn	77.335	94.093
Border	Dawn	77.99	89.996
Border	Dawn	79.524	88.058
Border	Dawn	81.554	82.652
Border	Dawn	82.085	78.582
Border	Dawn	84.137	75.936
Border	Dawn	85.217	71.82
Border	Dawn	89.87	63.238
Border	Afternoon	87.62	65.759
Border	Afternoon	86.572	66.52
Border	Afternoon	89.085	61.636
Border	Afternoon	89.87	61.831
Border	Afternoon	91.355	56.801
Border	Afternoon	88.718	62.167
Border	Afternoon	87.757	63.824
Border	Afternoon	89.316	59.393
Border	Afternoon	88.81	60.891
Border	Afternoon	90.055	58.602
Border	Afternoon	88.03	60.008
Border	Afternoon	90.797	59.266
Border	Afternoon	93.801	53.553
Border	Afternoon	94.323	47.644
Border	Afternoon	92.856	50.885
Border	Afternoon	92.338	54.087
Border	Afternoon	94.514	53.154
Border	Afternoon	92.903	50.595
Border	Afternoon	93.943	52.754
Border	Afternoon	93.659	49.734
Border	Afternoon	94.039	49.695
Border	Afternoon	90.333	56.463
Border	Afternoon	89.87	58.016
Border	Afternoon	90.565	57.914
Border	Evening	88.855	60.613
Border	Evening	87.802	63.238
Border	Evening	88.167	61.556
Border	Evening	87.346	62.419
Border	Evening	86.709	63.883
Border	Evening	85.712	64.748
Border	Evening	85.035	65.454
Border	Evening	83.646	66.973
Border	Evening	82.263	68.175
Border	Evening	81.819	69.429
Border	Evening	81.73	68.998
Border	Evening	81.111	69.117
Border	Evening	80.58	69.605
Border	Evening	78.602	69.585
Border	Evening	76.028	73.407
Border	Evening	74.12	76.78
Border	Evening	72.869	80.53
Border	Evening	71.834	83.787
Border	Evening	71.103	85.255
Border	Evening	70.63	88.528
Border	Evening	70.158	89.42
Border	Evening	69.814	91.648
Border	Evening	69.685	92.007
Border	Evening	69.643	92.645
Border	Midnight	69.643	93.154
Border	Midnight	69.557	93.649
Border	Midnight	69.557	94.235
Border	Midnight	69.514	94.282
Border	Midnight	69.343	94.205
Border	Midnight	69.471	94.17
Border	Midnight	69.6	94.906
Border	Midnight	69.643	94.779
Border	Midnight	69.471	94.702
Border	Midnight	69.085	95.415
Border	Midnight	68.871	94.934
Border	Midnight	68.571	95.526
Border	Midnight	68.527	95.836
Border	Midnight	68.698	96.071
Border	Midnight	68.527	95.862
Border	Midnight	68.227	95.951
Border	Midnight	68.4	96.291
Border	Midnight	68.4	96.133
Border	Midnight	68.27	96.22
Border	Midnight	68.013	96.235
Border	Midnight	67.5	96.108
Border	Midnight	66.729	96.101
Border	Midnight	66.6	96.449
Border	Midnight	66.087	96.217
Border	Dawn	65.788	96.121
Border	Dawn	65.403	96.222
Border	Dawn	65.059	96.276
Border	Dawn	64.803	96.291
Border	Dawn	64.546	96.461
Border	Dawn	64.117	96.347
Border	Dawn	63.732	96.342
Border	Dawn	63.518	96.519
Border	Dawn	63.561	96.525
Border	Dawn	63.604	96.791
Border	Dawn	64.418	97.17
Border	Dawn	65.916	97.339
Border	Dawn	67.372	97.528
Border	Dawn	68.871	97.619
Border	Dawn	70.372	97.578
Border	Dawn	71.877	97.43
Border	Dawn	73.99	97.103
Border	Dawn	76.158	95.412
Border	Dawn	77.727	93.441
Border	Dawn	77.727	90.595
Border	Dawn	78.251	91.353
Border	Dawn	80.227	87.533
Border	Dawn	80.757	81.294
Border	Afternoon	80.58	84.047
Border	Afternoon	82.976	75.897
Border	Afternoon	81.199	77.723
Border	Afternoon	84.452	75.23
Border	Afternoon	82.708	73.678
Border	Afternoon	85.849	64.02
Border	Afternoon	88.306	63.998
Border	Afternoon	86.346	65.7
Border	Afternoon	88.855	61.773
Border	Afternoon	90.982	54.594
Border	Afternoon	86.981	57.808
Border	Afternoon	88.671	52.68
Border	Afternoon	87.118	59.584
Border	Afternoon	92.667	51.554
Border	Afternoon	90.703	51.41
Border	Afternoon	90.891	52.233
Border	Afternoon	88.214	51.42
Border	Afternoon	89.685	52.724
Border	Afternoon	88.534	53.055
Border	Afternoon	92.291	46.65
Border	Afternoon	93.517	47.918
Border	Afternoon	93.517	43.447
Border	Afternoon	89.04	47.611
Border	Afternoon	86.391	50.931
Border	Afternoon	85.622	51.968
Border	Evening	84.452	54.911
Border	Evening	83.601	53.35
Border	Evening	83.154	55.189
Border	Evening	82.396	55.507
Border	Evening	81.73	55.643
Border	Evening	81.288	57.743
Border	Evening	80.89	58.647
Border	Evening	80.668	61.73
Border	Evening	80.58	61.907
Border	Evening	80.008	64.462
Border	Evening	79.304	64.58
Border	Evening	78.514	65.296
Border	Evening	77.639	65.638
Border	Evening	76.636	68.101
Border	Evening	75.81	69.333
Border	Evening	74.986	70.704
Border	Evening	74.12	72.939
Border	Evening	73.342	74.287
Border	Evening	72.523	76.283
Border	Evening	71.791	77.15
Border	Evening	71.274	79.177
Border	Evening	70.416	79.503
Border	Evening	69.814	81.155
Border	Evening	68.742	81.84
Border	Midnight	67.543	82.698
Border	Midnight	66.686	84.972
Border	Midnight	65.829	85.659
Border	Midnight	65.487	86.462
Border	Midnight	64.418	87.682
Border	Midnight	63.862	89.172
Border	Midnight	63.433	89.329
Border	Midnight	63.176	89.91
Border	Midnight	63.048	90.773
Border	Midnight	62.875	90.829
Border	Midnight	62.748	91.688
Border	Midnight	62.447	91.487
Border	Midnight	62.233	91.934
Border	Midnight	61.891	91.992
Border	Midnight	61.59	92.214
Border	Midnight	61.29	92.33
Border	Midnight	61.032	92.819
Border	Midnight	60.818	92.92
Border	Midnight	60.604	93.309
Border	Midnight	60.346	93.403
Border	Midnight	60.089	93.68
Border	Midnight	59.873	93.701
Border	Midnight	59.702	93.989
Border	Dawn	59.529	94.147
Border	Dawn	59.272	94.135
Border	Dawn	59.056	94.416
Border	Dawn	58.798	94.327
Border	Dawn	58.626	94.613
Border	Dawn	58.411	94.685
Border	Dawn	58.239	94.712
Border	Dawn	58.066	94.893
Border	Dawn	57.979	95.087
Border	Dawn	57.893	95.126
Border	Dawn	58.368	95.453
Border	Dawn	59.358	95.753
Border	Dawn	61.119	96.27
Border	Dawn	63.262	96.429
Border	Dawn	65.745	96.01
Border	Dawn	67.714	95.745
Border	Dawn	69.942	94.689
Border	Dawn	72.912	93.314
Border	Dawn	75.637	90.206
Border	Dawn	77.99	83.559
Border	Dawn	79.7	74.95
Border	Dawn	80.89	76.372
Border	Dawn	81.023	68.022
Border	Dawn	84.182	66.934
Border	Afternoon	83.377	67.86
Border	Afternoon	86.301	64.247
Border	Afternoon	84.812	60.762
Border	Afternoon	84.632	60.995
Border	Afternoon	87.62	58.934
Border	Afternoon	89.546	56.368
Border	Afternoon	93.47	51.32
Border	Afternoon	94.705	46.778
Border	Afternoon	95.616	45.877
Border	Afternoon	95.423	44.5
Border	Afternoon	94.896	44.933
Border	Afternoon	96.337	49.036
Border	Afternoon	98.332	45.221
Border	Afternoon	98.627	43.296
Border	Afternoon	97.891	40.283
Border	Afternoon	96.24	39.545
Border	Afternoon	95.904	39.898
Border	Afternoon	84.452	38.671
Border	Afternoon	77.292	45.354
Field	Evening	88.488	40.572
Field	Evening	91.823	40.904
Field	Evening	90.703	47.201
Field	Evening	88.763	42.917
Field	Evening	87.985	48.648
Field	Evening	87.118	52.498
Field	Evening	86.572	51.396
Field	Evening	86.074	48.773
Field	Evening	85.397	49.341
Field	Evening	85.127	48.48
Field	Evening	84.632	50.061
Field	Evening	83.824	52.026
Field	Evening	83.109	51.556
Field	Evening	82.13	55.139
Field	Evening	80.845	58.05
Field	Evening	79.7	59.851
Field	Evening	78.645	61.703
Field	Evening	77.464	63.555
Field	Evening	76.593	65.72
Field	Evening	76.114	66.398
Field	Evening	75.724	66.721
Field	Evening	75.551	68.113
Field	Evening	75.29	67.369
Field	Evening	75.074	68.901
Field	Evening	74.856	70.009
Field	Evening	74.683	72.177
Field	Midnight	74.683	73.468
Field	Midnight	74.467	77.339
Field	Midnight	74.511	77.344
Field	Midnight	74.511	77.718
Field	Midnight	73.861	76.924
Field	Midnight	73.558	78.271
Field	Midnight	73.429	76.153
Field	Midnight	73.342	75.594
Field	Midnight	72.61	76.955
Field	Midnight	71.964	78.058
Field	Midnight	71.19	78.968
Field	Midnight	70.716	78.771
Field	Midnight	70.029	81.49
Field	Midnight	69.557	80.814
Field	Midnight	69.17	82.172
Field	Midnight	68.913	82.364
Field	Midnight	68.484	81.864
Field	Midnight	67.671	83.215
Field	Midnight	67.199	84.596
Field	Midnight	67.158	83.816
Field	Midnight	66.729	84.481
Field	Midnight	66.258	84.973
Field	Midnight	65.615	85.987
Field	Midnight	65.273	86.38
Field	Dawn	64.76	86.858
Field	Dawn	64.161	88.215
Field	Dawn	63.518	91.423
Field	Dawn	63.262	90.589
Field	Dawn	62.834	91.089
Field	Dawn	62.62	91.564
Field	Dawn	62.661	90.507
Field	Dawn	62.362	90.093
Field	Dawn	62.533	88.51
Field	Dawn	64.76	84.288
Field	Dawn	70.416	69.555
Field	Dawn	67.627	75.362
Field	Dawn	69.771	68.013
Field	Dawn	72.221	60.976
Field	Dawn	69.6	66.78
Field	Dawn	71.834	61.002
Field	Dawn	70.716	59.439
Field	Dawn	73.17	56.012
Field	Dawn	71.834	59.904
Field	Dawn	73.256	55.895
Field	Dawn	79.041	47.667
Field	Dawn	78.996	47.567
Field	Dawn	76.636	51.675
Field	Dawn	77.727	47.35
Field	Afternoon	76.636	48.685
Field	Afternoon	77.596	50.572
Field	Afternoon	77.509	50.311
Field	Afternoon	78.339	47.425
Field	Afternoon	78.471	46.467
Field	Afternoon	81.909	43.671
Field	Afternoon	81.199	45.647
Field	Afternoon	80.227	45.712
Field	Afternoon	79.524	46.506
Field	Afternoon	80.625	45.316
Field	Afternoon	83.691	45.552
Field	Afternoon	84.004	42.291
Field	Afternoon	84.407	39.134
Field	Afternoon	86.119	36.284
Field	Afternoon	85.035	37.098
Field	Afternoon	86.301	39.01
Field	Afternoon	86.164	38.567
Field	Afternoon	84.227	34.837
Field	Afternoon	83.556	40.082
Field	Afternoon	83.021	44.102
Field	Afternoon	82.486	38.891
Field	Afternoon	82.353	37.685
Field	Afternoon	82.175	39.404
Field	Afternoon	81.819	35.685
Field	Evening	82.13	35.936
Field	Evening	81.642	43.457
Field	Evening	81.421	38.166
Field	Evening	80.89	47.731
Field	Evening	79.876	42.331
Field	Evening	79.876	41.182
Field	Evening	79.963	59.253
Field	Evening	78.382	63.151
Field	Evening	77.902	64.236
Field	Evening	77.639	64.394
Field	Evening	76.55	66.319
Field	Evening	75.333	68.151
Field	Evening	74.511	69.617
Field	Evening	73.645	71.244
Field	Evening	72.696	73.313
Field	Evening	71.92	74.973
Field	Evening	71.017	76.947
Field	Evening	70.587	77.929
Field	Evening	70.158	78.506
Field	Evening	69.685	79.644
Field	Evening	69.386	79.58
Field	Evening	69.042	79.766
Field	Evening	68.443	81.467
Field	Evening	68.356	81.597
Field	Midnight	67.714	83.164
Field	Midnight	66.729	83.375
Field	Midnight	65.487	83.414
Field	Midnight	64.674	86.412
Field	Midnight	64.247	87.659
Field	Midnight	63.604	89.11
Field	Midnight	63.133	89.824
Field	Midnight	62.704	90.885
Field	Midnight	62.577	94.14
Field	Midnight	62.49	94.023
Field	Midnight	62.276	93.52
Field	Midnight	62.019	93.037
Field	Midnight	61.633	94.736
Field	Midnight	61.162	92.206
Field	Midnight	60.948	94.923
Field	Midnight	60.474	94.256
Field	Midnight	60.132	94.181
Field	Midnight	60.003	94.76
Field	Midnight	59.529	95.055
Field	Midnight	59.272	95.069
Field	Midnight	58.928	96.333
Field	Midnight	58.541	95.375
Field	Midnight	58.325	96.372
Field	Midnight	58.282	96.417
Field	Dawn	58.023	95.737
Field	Dawn	57.85	96.405
Field	Dawn	57.506	96.61
Field	Dawn	57.117	96.015
Field	Dawn	57.074	96.239
Field	Dawn	56.858	96.692
Field	Dawn	56.858	96.564
Field	Dawn	56.728	96.953
Field	Dawn	57.85	95.3
Field	Dawn	61.977	85.274
Field	Dawn	66.558	76.84
Field	Dawn	65.444	84.649
Field	Dawn	68.999	77.119
Field	Dawn	71.877	71.91
Field	Dawn	70.673	75.932
Field	Dawn	74.64	68.411
Field	Dawn	74.856	67.146
Field	Dawn	76.768	63.278
Field	Dawn	75.81	63.433
Field	Dawn	77.16	59.939
Field	Dawn	80.713	55.057
Field	Dawn	78.733	56.186
Field	Dawn	77.727	59.123
Field	Dawn	77.815	58.572
Field	Afternoon	79.304	55.165
Field	Afternoon	80.227	54.672
Field	Afternoon	80.404	54.843
Field	Afternoon	79.831	55.773
Field	Afternoon	81.376	53.876
Field	Afternoon	82.175	49.176
Field	Afternoon	82.218	50.144
Field	Afternoon	81.554	49.035
Field	Afternoon	82.218	50.753
Field	Afternoon	80.935	50.275
Field	Afternoon	81.554	51.504
Field	Afternoon	81.952	50.734
Field	Afternoon	84.049	48.76
Field	Afternoon	84.632	44.37
Field	Afternoon	85.172	48.191
Field	Afternoon	85.487	46.422
Field	Afternoon	84.362	47.875
Field	Afternoon	82.175	52.061
Field	Afternoon	82.042	52.274
Field	Afternoon	81.199	53.736
Field	Afternoon	83.021	53.401
Field	Afternoon	80.492	56.33
Field	Afternoon	81.111	56.097
Field	Afternoon	81.642	57.052
Field	Evening	81.111	54.805
Field	Evening	80.227	55.396
Field	Evening	80.713	57.351
Field	Evening	80.89	57.741
Field	Evening	78.777	61.807
Field	Evening	79.347	61.95
Field	Evening	78.602	63.843
Field	Evening	77.464	66.86
Field	Evening	77.509	67.316
Field	Evening	76.332	69.713
Field	Evening	76.375	69.36
Field	Evening	75.81	70.996
Field	Evening	75.16	72.669
Field	Evening	74.381	74.75
Field	Evening	73.774	76.25
Field	Evening	73.083	77.987
Field	Evening	72.739	78.806
Field	Evening	72.394	79.735
Field	Evening	72.178	80.307
Field	Evening	71.964	81.187
Field	Evening	71.577	82.409
Field	Evening	71.661	82.7
Field	Evening	71.661	82.925
Field	Evening	71.231	83.74
Field	Midnight	70.846	84.834
Field	Midnight	70.502	85.899
Field	Midnight	70.459	86.059
Field	Midnight	69.901	87.007
Field	Midnight	69.643	88.097
Field	Midnight	69.685	87.884
Field	Midnight	69.557	88.222
Field	Midnight	69.343	88.903
Field	Midnight	69.17	89.234
Field	Midnight	68.913	89.471
Field	Midnight	68.698	89.984
Field	Midnight	68.484	90.712
Field	Midnight	68.313	90.823
Field	Midnight	68.013	90.513
Field	Midnight	67.199	90.483
Field	Midnight	66.9	93.063
Field	Midnight	66.643	91.748
Field	Midnight	66.043	92.039
Field	Midnight	65.615	92.724
Field	Midnight	65.188	93.723
Field	Midnight	65.188	93.511
Field	Midnight	64.632	93.591
Field	Midnight	64.033	93.928
Field	Midnight	63.433	94.052
Field	Dawn	63.133	94.638
Field	Dawn	62.661	94.832
Field	Dawn	62.233	94.065
Field	Dawn	62.062	94.432
Field	Dawn	61.977	95.046
Field	Dawn	61.72	95.581
Field	Dawn	61.633	95.672
Field	Dawn	61.59	95.666
Field	Dawn	62.191	94.816
Field	Dawn	64.459	92.615
Field	Dawn	66.857	88.682
Field	Dawn	68.614	90.405
Field	Dawn	71.92	82.395
Field	Dawn	73.947	78.574
Field	Dawn	74.511	80.212
Field	Dawn	77.815	71.59
Field	Dawn	77.639	69.249
Field	Dawn	78.777	65.595
Field	Dawn	78.121	66.138
Field	Dawn	80.361	60.125
Field	Dawn	83.914	57.082
Field	Dawn	82.175	56.341
Field	Dawn	81.997	55.507
Field	Dawn	80.668	57.598
Field	Afternoon	81.376	58.563
Field	Afternoon	81.466	55.212
Field	Afternoon	81.864	51.751
Field	Afternoon	83.064	53.149
Field	Afternoon	82.13	52.855
Field	Afternoon	82.798	49.091
Field	Afternoon	83.556	47.495
Field	Afternoon	81.687	52.12
Field	Afternoon	83.021	51.197
Field	Afternoon	85.082	46.428
Field	Afternoon	85.172	47.574
Field	Afternoon	84.99	43.736
Field	Afternoon	86.029	41.39
Field	Afternoon	83.779	45.753
Field	Afternoon	85.622	42.755
Field	Afternoon	84.677	46.172
Field	Afternoon	82.396	48.966
Field	Afternoon	82.175	49.015
Field	Afternoon	80.845	50.812
Field	Afternoon	81.642	51.798
Field	Afternoon	81.199	51.573
Field	Afternoon	81.466	51.657
Field	Afternoon	82.13	51.707
Field	Afternoon	81.023	52.452
Field	Evening	81.909	50.634
Field	Evening	82.396	50.734
Field	Evening	80.757	53.131
Field	Evening	80.935	52.763
Field	Evening	80.978	50.085
Field	Evening	80.58	50.633
Field	Evening	80.272	52.204
Field	Evening	79.92	55.529
Field	Evening	78.822	61.534
Field	Evening	78.382	62.937
Field	Evening	77.859	64.505
Field	Evening	77.421	65.223
Field	Evening	76.725	67.299
Field	Evening	76.028	69.921
Field	Evening	75.247	71.942
Field	Evening	74.554	73.689
Field	Evening	73.99	75.405
Field	Evening	73.645	77.332
Field	Evening	73.17	79.142
Field	Evening	72.739	80.742
Field	Evening	72.264	82.718
Field	Evening	71.92	84.133
Field	Evening	71.834	85.709
Field	Evening	71.704	86.495
Field	Midnight	71.361	87.609
Field	Midnight	70.93	88.923
Field	Midnight	70.759	89.419
Field	Midnight	70.502	90.39
Field	Midnight	70.329	91.152
Field	Midnight	70.072	91.306
Field	Midnight	69.858	92.138
Field	Midnight	69.685	92.544
Field	Midnight	69.514	93.029
Field	Midnight	69.427	94.111
Field	Midnight	68.484	92.591
Field	Midnight	68.185	92.068
Field	Midnight	68.185	93.03
Field	Midnight	67.971	94.488
Field	Midnight	67.5	92.934
Field	Midnight	66.9	93.488
Field	Midnight	66.772	94.582
Field	Midnight	66.6	93.605
Field	Midnight	66.385	94.737
Field	Midnight	66.087	94.642
Field	Midnight	66.301	94.883
Field	Midnight	66	95.235
Field	Midnight	65.574	94.989
Field	Midnight	65.615	94.653
Field	Dawn	65.788	95.624
Field	Dawn	65.574	95.225
Field	Dawn	65.53	94.93
Field	Dawn	65.273	95.471
Field	Dawn	65.273	94.867
Field	Dawn	64.931	94.634
Field	Dawn	64.803	95.403
Field	Dawn	65.444	95.076
Field	Dawn	66.087	94.167
Field	Dawn	68.227	90.569
Field	Dawn	70.072	88.864
Field	Dawn	71.146	89.17
Field	Dawn	74.856	84.554
Field	Dawn	77.247	83.27
Field	Dawn	77.639	84.168
Field	Dawn	79.876	79.547
Field	Dawn	79.128	79.114
Field	Dawn	80.404	76.494
Field	Dawn	80.713	77.464
Field	Dawn	82.085	73.018
Field	Dawn	78.822	80.95
Field	Dawn	77.378	85.656
Field	Dawn	79.084	83.665
Field	Dawn	83.824	70.805
Field	Afternoon	81.687	73.451
Field	Afternoon	85.352	65.791
Field	Afternoon	85.712	65.272
Field	Afternoon	85.984	63.538
Field	Afternoon	84.767	66.256
Field	Afternoon	87.71	60.388
Field	Afternoon	87.028	60.266
Field	Afternoon	86.617	60.45
Field	Afternoon	87.118	58.324
Field	Afternoon	86.709	59.8
Field	Afternoon	85.667	64.497
Field	Afternoon	85.712	61.246
Field	Afternoon	82.175	69.766
Field	Afternoon	81.066	73.563
Field	Afternoon	80.935	75.555
Field	Afternoon	83.646	71.658
Field	Afternoon	82.042	72.447
Field	Afternoon	82.931	71.374
Field	Afternoon	81.554	72.426
Field	Afternoon	82.441	70.694
Field	Afternoon	84.004	66.489
Field	Afternoon	84.137	66.257
Field	Afternoon	84.049	66.157
Field	Afternoon	83.736	66.524
Field	Evening	82.841	66.683
Field	Evening	82.396	68.006
Field	Evening	82.175	68.015
Field	Evening	81.997	68.844
Field	Evening	81.244	69.13
Field	Evening	80.845	69.932
Field	Evening	80.625	70.688
Field	Evening	80.184	71.687
Field	Evening	79.876	71.983
Field	Evening	79.655	72.939
Field	Evening	79.48	73.63
Field	Evening	79.084	74.354
Field	Evening	78.427	75.69
Field	Evening	77.859	77.346
Field	Evening	77.292	78.988
Field	Evening	76.942	80.27
Field	Evening	76.375	81.745
Field	Evening	76.158	82.741
Field	Evening	75.898	83.981
Field	Evening	75.42	86.192
Field	Evening	75.16	87.161
Field	Evening	74.813	88.445
Field	Evening	74.64	89.029
Field	Evening	74.338	90.361
Field	Midnight	74.25	90.896
Field	Midnight	74.163	91.048
Field	Midnight	74.034	91.412
Field	Midnight	73.818	91.6
Field	Midnight	73.818	91.817
Field	Midnight	73.645	91.603
Field	Midnight	73.299	92.694
Field	Midnight	73.04	93.036
Field	Midnight	72.739	93.506
Field	Midnight	72.523	94.12
Field	Midnight	72.523	94.842
Field	Midnight	72.48	95.21
Field	Midnight	72.307	94.945
Field	Midnight	72.093	94.968
Field	Midnight	71.704	95.179
Field	Midnight	71.103	94.347
Field	Midnight	71.19	95.239
Field	Midnight	70.502	95.592
Field	Midnight	70.115	95.668
Field	Midnight	70.887	96.415
Field	Midnight	70.543	96.259
Field	Midnight	70.243	96.295
Field	Midnight	69.471	95.576
Field	Midnight	69.343	96.085
Field	Dawn	70.115	97.172
Field	Dawn	69.514	96.979
Field	Dawn	69.17	96.692
Field	Dawn	68.828	96.353
Field	Dawn	68.657	96.434
Field	Dawn	68.614	96.9
Field	Dawn	68.698	97.541
Field	Dawn	68.828	97.141
Field	Dawn	69.085	97.231
Field	Dawn	70.158	97.52
Field	Dawn	71.361	97.143
Field	Dawn	73.126	96.314
Field	Dawn	75.333	92.649
Field	Dawn	77.247	88.042
Field	Dawn	77.859	86.782
Field	Dawn	79.567	81.211
Field	Dawn	79.788	80.374
Field	Dawn	80.713	77.756
Field	Dawn	81.597	77.037
Field	Dawn	82.798	74.163
Field	Dawn	84.542	67.121
Field	Dawn	86.164	62.158
Field	Dawn	85.757	64.506
Field	Dawn	84.9	63.748
Field	Afternoon	85.849	62.999
Field	Afternoon	88.214	58.163
Field	Afternoon	88.534	55.585
Field	Afternoon	87.528	59.147
Field	Afternoon	86.029	61.398
Field	Afternoon	85.712	62.428
Field	Afternoon	86.527	59.722
Field	Afternoon	87.255	59.627
Field	Afternoon	86.256	65.599
Field	Afternoon	86.119	59.436
Field	Afternoon	88.763	54.869
Field	Afternoon	89.685	52.595
Field	Afternoon	89.132	51.908
Field	Afternoon	88.855	52.21
Field	Afternoon	90.147	50.817
Field	Afternoon	89.085	51.969
Field	Afternoon	89.224	51.753
Field	Afternoon	89.224	50.621
Field	Afternoon	89.316	49.588
Field	Afternoon	88.396	52.755
Field	Afternoon	88.855	53.722
Field	Afternoon	88.214	55.815
Field	Afternoon	87.71	59.571
Field	Afternoon	86.617	62.354
Field	Evening	87.939	59.339
Field	Evening	87.028	60.015
Field	Evening	86.617	60.826
Field	Evening	85.532	61.977
Field	Evening	84.9	63.037
Field	Evening	84.317	63.324
Field	Evening	83.109	64.629
Field	Evening	82.708	66.06
Field	Evening	82.308	66.022
Field	Evening	81.775	65.605
Field	Evening	81.333	66.659
Field	Evening	80.139	66.787
Field	Evening	77.203	69.653
Field	Evening	75.074	73.452
Field	Evening	73.904	77.477
Field	Evening	72.523	84.068
Field	Evening	71.964	87.302
Field	Evening	71.62	86.871
Field	Evening	70.93	90.068
Field	Evening	70.201	92.991
Field	Evening	70.029	93.956
Field	Evening	69.942	93.543
Field	Evening	69.858	93.585
Field	Evening	69.901	96.272
Field	Midnight	69.771	96.121
Field	Midnight	69.858	95.552
Field	Midnight	69.728	96.273
Field	Midnight	69.728	95.745
Field	Midnight	69.901	96.298
Field	Midnight	69.814	95.757
Field	Midnight	69.901	95.928
Field	Midnight	69.643	96.366
Field	Midnight	69.643	96.419
Field	Midnight	69.343	96.744
Field	Midnight	69.256	96.994
Field	Midnight	69.3	97.026
Field	Midnight	69.256	96.941
Field	Midnight	69.129	96.87
Field	Midnight	69.042	96.779
Field	Midnight	68.999	96.746
Field	Midnight	68.871	96.885
Field	Midnight	68.785	96.977
Field	Midnight	68.527	97.307
Field	Midnight	68.099	96.982
Field	Midnight	68.27	97.687
Field	Midnight	68.099	97.322
Field	Midnight	67.971	97.486
Field	Midnight	67.242	97.431
Field	Dawn	66.772	97.361
Field	Dawn	66.9	97.485
Field	Dawn	66.814	97.524
Field	Dawn	66.385	97.409
Field	Dawn	65.872	97.489
Field	Dawn	66	97.56
Field	Dawn	66.13	97.579
Field	Dawn	66.043	97.8
Field	Dawn	66.857	97.165
Field	Dawn	69.3	94.465
Field	Dawn	69.901	95.293
Field	Dawn	71.017	93.319
Field	Dawn	74.813	85.109
Field	Dawn	75.074	88.037
Field	Dawn	75.724	87.456
Field	Dawn	81.819	72.484
Field	Dawn	79.92	79.812
Field	Dawn	79.173	83.107
Field	Dawn	78.033	81.658
Field	Dawn	80.89	75.844
Field	Dawn	82.53	69.168
Field	Dawn	79.128	75.445
Field	Dawn	83.064	69.373
Field	Afternoon	82.396	66.914
Field	Afternoon	82.708	65.571
Field	Afternoon	81.244	66.954
Field	Afternoon	83.511	62.726
Field	Afternoon	84.407	61.473
Field	Afternoon	84.497	58.859
Field	Afternoon	85.532	57.845
Field	Afternoon	85.757	54.983
Field	Afternoon	85.127	54.901
Field	Afternoon	86.164	52.169
Field	Afternoon	84.227	52.696
Field	Afternoon	88.488	48.944
Field	Afternoon	88.947	45.9
Field	Afternoon	89.085	46.828
Field	Afternoon	85.667	54.562
Field	Afternoon	86.119	50.137
Field	Afternoon	86.981	49.259
Field	Afternoon	87.3	45.266
Field	Afternoon	86.617	45.877
Field	Afternoon	87.665	44.038
Field	Afternoon	87.028	46.461
Field	Afternoon	86.391	46.549
Field	Afternoon	85.984	48.053
Field	Afternoon	85.622	47.898
Field	Afternoon	85.307	44.971
Field	Evening	84.945	47.753
Field	Evening	84.587	47.306
Field	Evening	84.137	49.09
Field	Evening	83.511	48.528
Field	Evening	83.109	50.112
Field	Evening	82.62	53.083
Field	Evening	82.396	55.033
Field	Evening	81.642	57.867
Field	Evening	80.978	58.093
Field	Evening	80.272	57.783
Field	Evening	79.612	58.881
Field	Evening	78.69	60.968
Field	Evening	78.121	62.147
Field	Evening	77.292	63.844
Field	Evening	76.636	65.663
Field	Evening	75.81	67.899
Field	Evening	75.376	69.468
Field	Evening	74.856	70.927
Field	Evening	74.295	72.43
Field	Evening	73.515	74.044
Field	Evening	73.342	74.985
Field	Evening	72.696	76.129
Field	Evening	71.017	81.243
Field	Evening	69.6	83.231
Field	Midnight	69.213	83.517
Field	Midnight	68.871	87.12
Field	Midnight	67.798	85.554
Field	Midnight	67.114	89.96
Field	Midnight	66.558	90.315
Field	Midnight	66.301	91.808
Field	Midnight	66.087	93.162
Field	Midnight	66	91.793
Field	Midnight	65.745	93.775
Field	Midnight	65.487	94.293
Field	Midnight	65.273	94.788
Field	Midnight	64.974	92.873
Field	Midnight	64.674	93.755
Field	Midnight	64.418	93.376
Field	Midnight	64.204	95.133
Field	Midnight	63.903	94.54
Field	Midnight	63.819	95.86
Field	Midnight	63.518	95.712
Field	Midnight	63.262	95.258
Field	Midnight	63.262	96.117
Field	Midnight	62.875	95.749
Field	Midnight	62.704	95.828
Field	Midnight	62.577	95.419
Field	Dawn	62.447	96.076
Field	Dawn	62.105	95.741
Field	Dawn	61.848	95.599
Field	Dawn	61.677	95.496
Field	Dawn	61.547	96.255
Field	Dawn	61.333	96.301
Field	Dawn	61.419	96.314
Field	Dawn	61.205	96.644
Field	Dawn	61.419	96.417
Field	Dawn	62.49	95.303
Field	Dawn	65.017	90.615
Field	Dawn	65.959	91.68
Field	Dawn	68.527	88.985
Field	Dawn	74.12	76.375
Field	Dawn	73.904	78.626
Field	Dawn	74.467	80.521
Field	Dawn	79.261	70.459
Field	Dawn	78.91	73.273
Field	Dawn	79.524	70.755
Field	Dawn	79.788	68.714
Field	Dawn	79.524	68.748
Field	Dawn	82.575	62.857
Field	Dawn	81.421	63.399
Field	Dawn	83.601	60.158
Field	Afternoon	82.931	58.037
Field	Afternoon	83.199	55.477
Field	Afternoon	84.182	51.411
Field	Afternoon	84.362	53.345
Field	Afternoon	89.224	54.392
Field	Afternoon	94.419	45.964
Field	Afternoon	97.599	41.921
Field	Afternoon	97.063	39.727
Field	Afternoon	95.279	40.435
Field	Afternoon	97.452	42.585
Field	Afternoon	100.557	35.822
Field	Afternoon	100.857	37.143
Field	Afternoon	99.464	35.077
Field	Afternoon	96.87	36.553
Field	Afternoon	96.917	36.761
Field	Afternoon	82.396	38.088
Woods	Evening	88.671	44.993
Woods	Evening	89.407	39.154
Woods	Evening	92.104	46.307
Woods	Evening	91.123	45.978
Woods	Evening	90.055	51.135
Woods	Evening	88.075	52.538
Woods	Evening	86.211	52.879
Woods	Evening	84.722	53.34
Woods	Evening	83.914	57.239
Woods	Evening	83.242	52.302
Woods	Evening	82.753	55.978
Woods	Evening	81.509	61.774
Woods	Evening	80.668	59.282
Woods	Evening	78.645	63.389
Woods	Evening	76.811	66.284
Woods	Evening	75.376	69.497
Woods	Evening	73.99	71.574
Woods	Evening	72.48	73.815
Woods	Evening	71.404	77.364
Woods	Evening	70.846	77.472
Woods	Evening	70.502	78.746
Woods	Evening	70.286	80.28
Woods	Evening	70.115	80.175
Woods	Evening	69.858	81.751
Woods	Midnight	69.728	82.604
Woods	Midnight	69.728	83.637
Woods	Midnight	70.072	83.847
Woods	Midnight	70.029	86.335
Woods	Midnight	70.416	86.054
Woods	Midnight	70.072	86.424
Woods	Midnight	69.901	86.814
Woods	Midnight	69.3	87.532
Woods	Midnight	69.17	87.488
Woods	Midnight	68.698	86.412
Woods	Midnight	68.571	85.708
Woods	Midnight	67.928	86.669
Woods	Midnight	67.071	88.059
Woods	Midnight	66.772	88.263
Woods	Midnight	65.829	89.571
Woods	Midnight	65.53	89.719
Woods	Midnight	64.974	90.877
Woods	Midnight	64.632	91.896
Woods	Midnight	64.117	91.851
Woods	Midnight	63.304	92.136
Woods	Midnight	62.919	93.296
Woods	Midnight	62.62	93.989
Woods	Midnight	62.019	94.06
Woods	Midnight	61.59	94.73
Woods	Midnight	61.032	95.117
Woods	Dawn	60.561	95.619
Woods	Dawn	59.916	96.144
Woods	Dawn	59.272	96.307
Woods	Dawn	58.798	96.545
Woods	Dawn	58.541	96.814
Woods	Dawn	58.541	97.019
Woods	Dawn	58.541	96.917
Woods	Dawn	58.842	97.166
Woods	Dawn	58.669	97.064
Woods	Dawn	58.455	97.517
Woods	Dawn	59.014	97.346
Woods	Dawn	63.09	94.58
Woods	Dawn	65.745	89.209
Woods	Dawn	65.872	86.376
Woods	Dawn	65.745	85.182
Woods	Dawn	66.13	82.663
Woods	Dawn	67.285	81.551
Woods	Dawn	68.4	74.93
Woods	Dawn	68.356	74.523
Woods	Dawn	69.3	72.541
Woods	Dawn	71.103	69.419
Woods	Dawn	77.815	60.336
Woods	Dawn	84.677	48.416
Woods	Dawn	87.71	43.381
Woods	Afternoon	91.308	43.076
Woods	Afternoon	89.177	40.012
Woods	Afternoon	87.255	44.177
Woods	Afternoon	87.939	46.424
Woods	Afternoon	86.482	42.709
Woods	Afternoon	87.665	41.589
Woods	Afternoon	87.665	42.617
Woods	Afternoon	90.239	40.074
Woods	Afternoon	87.483	42.672
Woods	Afternoon	86.617	40.195
Woods	Afternoon	87.436	46.226
Woods	Afternoon	88.214	38.818
Woods	Afternoon	91.636	44.888
Woods	Afternoon	91.776	36.859
Woods	Afternoon	90.844	34.364
Woods	Afternoon	97.063	34.611
Woods	Afternoon	92.856	39.621
Woods	Afternoon	92.667	39.408
Woods	Afternoon	92.197	37.728
Woods	Afternoon	91.729	36.788
Woods	Afternoon	89.085	39.236
Woods	Afternoon	88.488	40.639
Woods	Afternoon	87.028	43.173
Woods	Afternoon	85.712	39.076
Woods	Evening	84.767	39.954
Woods	Evening	84.632	41.041
Woods	Evening	83.691	43.522
Woods	Evening	83.154	44.798
Woods	Evening	81.687	45.972
Woods	Evening	79.304	49.195
Woods	Evening	78.033	45.597
Woods	Evening	77.203	56.873
Woods	Evening	79.392	63.305
Woods	Evening	78.076	65.558
Woods	Evening	77.727	67.307
Woods	Evening	76.986	68.405
Woods	Evening	75.81	69.422
Woods	Evening	74.295	72.312
Woods	Evening	72.997	73.929
Woods	Evening	71.748	76.254
Woods	Evening	70.158	79.189
Woods	Evening	69.129	81.606
Woods	Evening	68.443	82.362
Woods	Evening	67.671	83.77
Woods	Evening	66.9	85.192
Woods	Evening	66.087	86.376
Woods	Evening	65.359	87.453
Woods	Evening	64.76	88.43
Woods	Midnight	63.689	89.712
Woods	Midnight	63.048	90.346
Woods	Midnight	62.148	90.543
Woods	Midnight	61.248	91.691
Woods	Midnight	60.433	92.944
Woods	Midnight	59.959	93.609
Woods	Midnight	59.401	94.414
Woods	Midnight	59.014	94.41
Woods	Midnight	58.669	95.136
Woods	Midnight	58.498	95.421
Woods	Midnight	58.626	96.212
Woods	Midnight	58.712	95.761
Woods	Midnight	58.239	94.919
Woods	Midnight	57.722	95.924
Woods	Midnight	57.117	95.963
Woods	Midnight	56.642	96.583
Woods	Midnight	56.34	96.717
Woods	Midnight	55.949	96.582
Woods	Midnight	55.647	96.969
Woods	Midnight	55.342	97.203
Woods	Midnight	55.038	97.31
Woods	Midnight	54.691	97.358
Woods	Midnight	54.212	97.211
Woods	Midnight	53.908	97.19
Woods	Dawn	53.733	97.769
Woods	Dawn	53.602	97.674
Woods	Dawn	53.298	97.804
Woods	Dawn	53.035	97.94
Woods	Dawn	52.772	97.875
Woods	Dawn	52.423	98.072
Woods	Dawn	52.16	97.932
Woods	Dawn	52.072	98.069
Woods	Dawn	52.072	98.194
Woods	Dawn	52.686	98.313
Woods	Dawn	55.213	99.151
Woods	Dawn	60.003	97.57
Woods	Dawn	63.561	95.275
Woods	Dawn	65.273	93.206
Woods	Dawn	65.872	92.494
Woods	Dawn	66.686	91.807
Woods	Dawn	68.871	88.786
Woods	Dawn	70.887	85.893
Woods	Dawn	72.351	80.526
Woods	Dawn	73.861	76.202
Woods	Dawn	76.028	68.818
Woods	Dawn	78.996	67.522
Woods	Dawn	86.664	51.241
Woods	Dawn	87.028	51.236
Woods	Afternoon	83.869	56.1
Woods	Afternoon	90.1	47.619
Woods	Afternoon	86.164	51.204
Woods	Afternoon	87.028	52.523
Woods	Afternoon	85.939	48.796
Woods	Afternoon	90.75	44.633
Woods	Afternoon	90.286	44.966
Woods	Afternoon	91.355	44.407
Woods	Afternoon	88.993	45.739
Woods	Afternoon	89.593	48.173
Woods	Afternoon	86.211	48.848
Woods	Afternoon	89.407	48.29
Woods	Afternoon	86.709	47.191
Woods	Afternoon	87.3	46.937
Woods	Afternoon	87.528	48.648
Woods	Afternoon	91.029	47.19
Woods	Afternoon	89.915	46.589
Woods	Afternoon	91.917	45.105
Woods	Afternoon	86.891	49.156
Woods	Afternoon	89.776	46.415
Woods	Afternoon	88.534	48.849
Woods	Afternoon	86.664	51.08
Woods	Afternoon	85.397	53.616
Woods	Afternoon	84.227	54.862
Woods	Evening	82.263	58.013
Woods	Evening	82.218	58.103
Woods	Evening	84.094	56.655
Woods	Evening	82.042	61.047
Woods	Evening	81.909	59.762
Woods	Evening	81.199	61.159
Woods	Evening	78.953	65.49
Woods	Evening	79.173	65.905
Woods	Evening	77.072	69.072
Woods	Evening	76.55	71.102
Woods	Evening	76.158	72.156
Woods	Evening	75.81	73.619
Woods	Evening	74.77	74.763
Woods	Evening	74.554	75.728
Woods	Evening	73.429	78.141
Woods	Evening	72.61	80.272
Woods	Evening	71.834	82.384
Woods	Evening	70.887	83.474
Woods	Evening	70.329	84.991
Woods	Evening	70.029	86.06
Woods	Evening	69.942	86.875
Woods	Evening	69.386	88.118
Woods	Evening	69.386	88.718
Woods	Evening	69.771	88.715
Woods	Midnight	69.3	89.061
Woods	Midnight	68.227	90.245
Woods	Midnight	68.013	91.428
Woods	Midnight	68.227	91.779
Woods	Midnight	67.757	91.955
Woods	Midnight	67.071	93.034
Woods	Midnight	67.543	93.844
Woods	Midnight	66.857	93.694
Woods	Midnight	66.814	94.799
Woods	Midnight	66.9	94.521
Woods	Midnight	66.472	95.013
Woods	Midnight	65.872	95.452
Woods	Midnight	65.574	95.933
Woods	Midnight	64.974	95.689
Woods	Midnight	64.931	96.466
Woods	Midnight	63.903	95.925
Woods	Midnight	63.219	96.941
Woods	Midnight	62.919	96.949
Woods	Midnight	62.661	97.736
Woods	Midnight	61.934	97.216
Woods	Midnight	61.333	97.358
Woods	Midnight	61.506	98
Woods	Midnight	61.075	97.833
Woods	Midnight	60.39	97.961
Woods	Dawn	59.83	98.132
Woods	Dawn	59.272	98.099
Woods	Dawn	58.971	98.359
Woods	Dawn	58.455	98.23
Woods	Dawn	58.109	98.432
Woods	Dawn	58.023	98.571
Woods	Dawn	57.765	98.735
Woods	Dawn	57.679	98.772
Woods	Dawn	57.506	98.695
Woods	Dawn	58.109	98.99
Woods	Dawn	59.702	99.334
Woods	Dawn	64.033	98.765
Woods	Dawn	66.943	97.491
Woods	Dawn	69.427	95.12
Woods	Dawn	70.243	93.853
Woods	Dawn	71.361	93.313
Woods	Dawn	73.04	90.405
Woods	Dawn	75.637	84.455
Woods	Dawn	76.246	83.204
Woods	Dawn	77.117	78.939
Woods	Dawn	78.822	72.643
Woods	Dawn	82.53	68.231
Woods	Dawn	92.527	51.869
Woods	Dawn	95.616	45.445
Woods	Afternoon	90.239	49.263
Woods	Afternoon	88.122	50.184
Woods	Afternoon	89.224	50.166
Woods	Afternoon	91.823	49.832
Woods	Afternoon	91.636	44.391
Woods	Afternoon	91.263	46.844
Woods	Afternoon	91.449	50.847
Woods	Afternoon	92.01	44.946
Woods	Afternoon	88.534	46.627
Woods	Afternoon	90.471	46.922
Woods	Afternoon	89.499	50.414
Woods	Afternoon	96.24	40.626
Woods	Afternoon	94.944	36.689
Woods	Afternoon	91.449	43.417
Woods	Afternoon	92.667	39.374
Woods	Afternoon	97.014	41.751
Woods	Afternoon	92.667	41.155
Woods	Afternoon	87.483	47.276
Woods	Afternoon	91.123	45.219
Woods	Afternoon	88.214	46.54
Woods	Afternoon	85.172	48.775
Woods	Afternoon	84.632	51.862
Woods	Afternoon	86.617	52.364
Woods	Afternoon	83.511	52.29
Woods	Evening	84.9	51.433
Woods	Evening	84.137	55.647
Woods	Evening	84.812	53.379
Woods	Evening	84.857	50.206
Woods	Evening	83.242	53.831
Woods	Evening	81.73	54.474
Woods	Evening	80.668	55.337
Woods	Evening	79.612	59.129
Woods	Evening	78.602	59.725
Woods	Evening	78.121	65.138
Woods	Evening	77.684	67.273
Woods	Evening	76.768	68.743
Woods	Evening	76.071	69.955
Woods	Evening	75.551	70.969
Woods	Evening	74.467	74.409
Woods	Evening	72.997	77.287
Woods	Evening	72.093	79.7
Woods	Evening	70.93	82.358
Woods	Evening	70.587	83.883
Woods	Evening	70.372	85.274
Woods	Evening	69.6	88.91
Woods	Evening	69.3	89.061
Woods	Evening	69.042	90.031
Woods	Evening	68.999	90.566
Woods	Midnight	69.129	92.574
Woods	Midnight	69.213	92.585
Woods	Midnight	68.657	92.722
Woods	Midnight	67.757	93.476
Woods	Midnight	67.199	94.378
Woods	Midnight	66.943	95.16
Woods	Midnight	66.385	95.736
Woods	Midnight	65.916	95.878
Woods	Midnight	65.916	96.401
Woods	Midnight	65.829	96.754
Woods	Midnight	65.53	96.866
Woods	Midnight	65.188	97.232
Woods	Midnight	65.188	97.543
Woods	Midnight	65.23	97.627
Woods	Midnight	64.459	97.435
Woods	Midnight	64.375	98.018
Woods	Midnight	63.732	97.664
Woods	Midnight	63.347	97.942
Woods	Midnight	63.09	98.058
Woods	Midnight	63.176	98.173
Woods	Midnight	63.048	98.719
Woods	Midnight	63.005	98.302
Woods	Midnight	63.09	98.418
Woods	Midnight	62.406	98.571
Woods	Dawn	62.447	98.373
Woods	Dawn	62.362	98.898
Woods	Dawn	62.233	98.802
Woods	Dawn	61.977	98.814
Woods	Dawn	61.761	99.037
Woods	Dawn	61.633	99.069
Woods	Dawn	61.59	99.164
Woods	Dawn	61.462	99.17
Woods	Dawn	61.633	99.094
Woods	Dawn	62.148	99.453
Woods	Dawn	63.819	99.937
Woods	Dawn	66.985	99.829
Woods	Dawn	69.858	99.226
Woods	Dawn	71.834	97.476
Woods	Dawn	73.645	96.894
Woods	Dawn	74.899	95.929
Woods	Dawn	77.77	93.257
Woods	Dawn	78.733	88.652
Woods	Dawn	80.272	85.597
Woods	Dawn	82.13	81.168
Woods	Dawn	84.497	75.561
Woods	Dawn	82.798	74.785
Woods	Dawn	80.316	80.695
Woods	Dawn	80.051	88.35
Woods	Afternoon	85.532	84.512
Woods	Afternoon	95.806	56.808
Woods	Afternoon	90.612	63.897
Woods	Afternoon	96.337	56.85
Woods	Afternoon	96.386	53.49
Woods	Afternoon	92.527	54.489
Woods	Afternoon	94.039	56.569
Woods	Afternoon	96.24	51.261
Woods	Afternoon	93.423	53.071
Woods	Afternoon	90.982	56.834
Woods	Afternoon	96.048	53.952
Woods	Afternoon	93.281	55.545
Woods	Afternoon	93.801	55.683
Woods	Afternoon	86.936	62.258
Woods	Afternoon	83.199	70.08
Woods	Afternoon	82.353	74.115
Woods	Afternoon	83.869	74.01
Woods	Afternoon	89.362	63.784
Woods	Afternoon	86.799	68.316
Woods	Afternoon	87.3	65.513
Woods	Afternoon	85.307	70.595
Woods	Afternoon	88.947	64.429
Woods	Afternoon	89.685	62.534
Woods	Afternoon	89.407	62.259
Woods	Evening	88.259	63.559
Woods	Evening	86.301	66.095
Woods	Evening	84.049	68.926
Woods	Evening	83.779	68.506
Woods	Evening	83.736	69.621
Woods	Evening	82.886	69.777
Woods	Evening	81.775	72.002
Woods	Evening	81.199	71.912
Woods	Evening	80.713	73.821
Woods	Evening	80.051	74.399
Woods	Evening	79.48	75.396
Woods	Evening	79.261	76.659
Woods	Evening	78.865	77.634
Woods	Evening	78.121	78.506
Woods	Evening	76.986	81.047
Woods	Evening	75.985	82.975
Woods	Evening	75.29	84.833
Woods	Evening	74.856	86.204
Woods	Evening	74.424	87.676
Woods	Evening	74.381	89.077
Woods	Evening	74.206	89.302
Woods	Evening	73.818	90.919
Woods	Evening	73.342	91.996
Woods	Evening	72.869	93.093
Woods	Midnight	72.61	94.373
Woods	Midnight	72.696	94.84
Woods	Midnight	72.696	95.401
Woods	Midnight	72.567	95.275
Woods	Midnight	72.437	95.816
Woods	Midnight	72.05	96.398
Woods	Midnight	72.093	96.271
Woods	Midnight	71.62	96.282
Woods	Midnight	71.274	97.21
Woods	Midnight	70.673	96.885
Woods	Midnight	70.543	97.445
Woods	Midnight	70.158	97.546
Woods	Midnight	70.286	97.958
Woods	Midnight	70.502	98.383
Woods	Midnight	69.985	98.202
Woods	Midnight	69.471	98.335
Woods	Midnight	68.913	98.46
Woods	Midnight	68.27	98.235
Woods	Midnight	67.586	98.367
Woods	Midnight	67.199	98.724
Woods	Midnight	67.071	98.861
Woods	Midnight	67.543	99.449
Woods	Midnight	67.5	98.925
Woods	Midnight	66.9	98.99
Woods	Dawn	66.429	99.436
Woods	Dawn	65.959	99.261
Woods	Dawn	66.772	99.797
Woods	Dawn	66.9	99.558
Woods	Dawn	66.515	99.5
Woods	Dawn	66.344	99.68
Woods	Dawn	66.301	99.751
Woods	Dawn	66.472	99.854
Woods	Dawn	66.857	99.913
Woods	Dawn	67.413	100
Woods	Dawn	68.527	100
Woods	Dawn	70.416	99.83
Woods	Dawn	72.307	99.489
Woods	Dawn	74.12	98.34
Woods	Dawn	74.856	97.123
Woods	Dawn	75.853	96.52
Woods	Dawn	76.899	95.22
Woods	Dawn	78.076	92.07
Woods	Dawn	79.216	89.16
Woods	Dawn	81.952	85.41
Woods	Dawn	84.182	78.996
Woods	Dawn	90.239	68.224
Woods	Dawn	94.134	61.892
Woods	Dawn	100.407	53.697
Woods	Afternoon	97.306	51.47
Woods	Afternoon	94.8	55.955
Woods	Afternoon	99.464	48.658
Woods	Afternoon	97.306	55.054
Woods	Afternoon	98.429	46.795
Woods	Afternoon	93.281	54.676
Woods	Afternoon	90.518	59.874
Woods	Afternoon	92.62	56.583
Woods	Afternoon	91.449	59.574
Woods	Afternoon	93.234	55.927
Woods	Afternoon	90.75	59.483
Woods	Afternoon	92.291	55.146
Woods	Afternoon	95.518	53.035
Woods	Afternoon	96.676	47.804
Woods	Afternoon	93.897	49.816
Woods	Afternoon	94.323	52.555
Woods	Afternoon	95.423	49.662
Woods	Afternoon	93.659	50.812
Woods	Afternoon	94.467	51.426
Woods	Afternoon	93.659	50.061
Woods	Afternoon	94.323	48.566
Woods	Afternoon	91.263	54.648
Woods	Afternoon	91.636	54.226
Woods	Afternoon	91.542	57.55
Woods	Evening	90.055	59.203
Woods	Evening	89.499	61.297
Woods	Evening	89.823	58.709
Woods	Evening	89.177	62.458
Woods	Evening	88.214	63.213
Woods	Evening	86.119	64.478
Woods	Evening	85.172	65.344
Woods	Evening	83.736	66.524
Woods	Evening	81.997	69.477
Woods	Evening	81.376	70.705
Woods	Evening	81.333	70.701
Woods	Evening	80.58	72.591
Woods	Evening	79.788	73.012
Woods	Evening	78.033	72.353
Woods	Evening	75.42	76.724
Woods	Evening	73.472	79.976
Woods	Evening	72.093	86.545
Woods	Evening	71.103	89.273
Woods	Evening	70.416	90.378
Woods	Evening	70.072	92.383
Woods	Evening	69.728	94.153
Woods	Evening	69.427	94.961
Woods	Evening	69.343	95.742
Woods	Evening	69.256	95.862
Woods	Midnight	69.17	96.245
Woods	Midnight	69.17	96.614
Woods	Midnight	69.213	96.672
Woods	Midnight	69.17	97.139
Woods	Midnight	68.913	97.232
Woods	Midnight	68.956	97.422
Woods	Midnight	69.17	97.872
Woods	Midnight	69.17	97.82
Woods	Midnight	68.999	97.664
Woods	Midnight	68.527	97.568
Woods	Midnight	68.099	98.131
Woods	Midnight	67.885	98.411
Woods	Midnight	67.928	98.027
Woods	Midnight	68.227	98.54
Woods	Midnight	67.971	98.502
Woods	Midnight	67.586	98.834
Woods	Midnight	67.757	99.119
Woods	Midnight	67.971	98.788
Woods	Midnight	67.798	98.866
Woods	Midnight	67.285	98.996
Woods	Midnight	66.729	98.964
Woods	Midnight	65.872	98.991
Woods	Midnight	65.658	99.165
Woods	Midnight	65.188	99.248
Woods	Dawn	64.931	99.312
Woods	Dawn	64.589	99.44
Woods	Dawn	64.288	99.471
Woods	Dawn	64.074	99.541
Woods	Dawn	63.775	99.598
Woods	Dawn	63.39	99.591
Woods	Dawn	62.962	99.628
Woods	Dawn	62.748	99.748
Woods	Dawn	62.875	99.921
Woods	Dawn	63.09	100
Woods	Dawn	64.503	100
Woods	Dawn	67.798	99.746
Woods	Dawn	69.085	99.344
Woods	Dawn	70.543	99.225
Woods	Dawn	71.404	98.622
Woods	Dawn	72.653	98.754
Woods	Dawn	74.554	98.245
Woods	Dawn	76.332	96.161
Woods	Dawn	77.117	95.951
Woods	Dawn	78.427	92.227
Woods	Dawn	79.216	89.438
Woods	Dawn	86.664	73.98
Woods	Dawn	90.75	68.058
Woods	Afternoon	88.214	73.695
Woods	Afternoon	95.616	59.641
Woods	Afternoon	87.847	62.9
Woods	Afternoon	93.47	57.708
Woods	Afternoon	87.436	62.271
Woods	Afternoon	91.449	58.433
Woods	Afternoon	92.714	59.745
Woods	Afternoon	90.1	57.304
Woods	Afternoon	93.375	55.167
Woods	Afternoon	95.088	51.569
Woods	Afternoon	89.362	55.395
Woods	Afternoon	91.17	54.447
Woods	Afternoon	88.214	57.53
Woods	Afternoon	95.952	47.226
Woods	Afternoon	93.706	47.931
Woods	Afternoon	93.234	47.504
Woods	Afternoon	92.48	48.799
Woods	Afternoon	90.797	55.573
Woods	Afternoon	90.424	50.903
Woods	Afternoon	91.123	47.656
Woods	Afternoon	91.17	50.111
Woods	Afternoon	91.449	46.527
Woods	Afternoon	91.263	44.93
Woods	Afternoon	90.1	49.644
Woods	Afternoon	88.855	47.697
Woods	Evening	87.665	51.638
Woods	Evening	87.028	50.816
Woods	Evening	86.391	50.221
Woods	Evening	85.352	51.691
Woods	Evening	84.049	55.355
Woods	Evening	82.931	55.329
Woods	Evening	82.042	55.51
Woods	Evening	81.421	59.658
Woods	Evening	81.244	60.016
Woods	Evening	80.361	63.761
Woods	Evening	79.655	65.83
Woods	Evening	78.865	63.776
Woods	Evening	77.99	65.156
Woods	Evening	76.464	67.874
Woods	Evening	75.81	69.244
Woods	Evening	74.727	71.032
Woods	Evening	73.99	74.183
Woods	Evening	72.739	75.614
Woods	Evening	72.007	77.634
Woods	Evening	70.587	80.881
Woods	Evening	69.814	83.062
Woods	Evening	68.913	83.98
Woods	Evening	68.185	86.098
Woods	Evening	67.242	87.891
Woods	Midnight	66	89.378
Woods	Midnight	65.017	90.99
Woods	Midnight	64.418	92.344
Woods	Midnight	63.689	93.115
Woods	Midnight	63.133	93.8
Woods	Midnight	62.704	94.734
Woods	Midnight	62.447	95.322
Woods	Midnight	62.276	95.818
Woods	Midnight	62.062	95.994
Woods	Midnight	62.062	96.201
Woods	Midnight	61.848	96.584
Woods	Midnight	61.59	96.649
Woods	Midnight	61.333	96.921
Woods	Midnight	60.991	97.024
Woods	Midnight	60.733	97.14
Woods	Midnight	60.517	97.288
Woods	Midnight	60.174	97.519
Woods	Midnight	60.046	97.653
Woods	Midnight	59.702	97.755
Woods	Midnight	59.529	97.985
Woods	Midnight	59.272	98.048
Woods	Midnight	59.056	98.245
Woods	Midnight	58.842	98.238
Woods	Dawn	58.755	98.327
Woods	Dawn	58.541	98.447
Woods	Dawn	58.239	98.528
Woods	Dawn	58.152	98.591
Woods	Dawn	57.893	98.704
Woods	Dawn	57.765	98.836
Woods	Dawn	57.506	98.847
Woods	Dawn	57.333	98.922
Woods	Dawn	57.333	99.023
Woods	Dawn	57.29	99.117
Woods	Dawn	57.765	99.392
Woods	Dawn	58.885	99.665
Woods	Dawn	62.62	99.116
Woods	Dawn	64.888	99.562
Woods	Dawn	67.757	97.611
Woods	Dawn	68.956	96.898
Woods	Dawn	70.543	95.942
Woods	Dawn	72.307	94.304
Woods	Dawn	75.074	90.295
Woods	Dawn	76.028	90.148
Woods	Dawn	77.902	83.775
Woods	Dawn	80.227	77.497
Woods	Dawn	83.242	72.125
Woods	Dawn	93.186	52.988
Woods	Afternoon	90.009	58.249
Woods	Afternoon	98.233	48.97
Woods	Afternoon	93.517	48.247
Woods	Afternoon	94.086	48.221
Woods	Afternoon	93.47	48.441
Woods	Afternoon	93.612	47.365
Woods	Afternoon	95.711	44.486
Woods	Afternoon	96.289	42.85
Woods	Afternoon	100.108	40.038
Woods	Afternoon	97.063	41.012
Woods	Afternoon	96.145	40.553
Woods	Afternoon	99.415	39.386
Woods	Afternoon	102.722	35.52
Woods	Afternoon	102.114	36.454
Woods	Afternoon	100.258	36.219
Woods	Afternoon	97.354	37.569
Woods	Afternoon	97.99	37.467
Woods	Afternoon	84.497	38.072
Woods	Afternoon	76.811	45.71
